# Supplementary material for: Genome Wide MeDIP-Seq Profiling of Wild and Cultivated Olives Trees Suggests DNA Methylation Fingerprint on the Sensory Quality of Olive Oil
Source: Plants (Basel). 2021 Jul 9;10(7):1405. doi: 10.3390/plants10071405 (PMC8309279; doi:10.3390/plants10071405)
Supplement: Supplementary file 1 [file plants-10-01405-s001.zip]

Archive with 8 entries (8 files):
- Additional file 1 promoter alignment between wild and cultivated.txt
- Additional file 2 Leaves methyltransferases differential gene expression between july and november.xlsx
- Additional file 3  fruit methyltransferases differential gene expression between july and november.xlsx
- Additional file 4 fruit demethylases differential gene expression between july and november.xlsx
- Additional file 5  fruit differential methylation annotation between wild and cultivated olives.xlsx
- Additional file 6.wild oleaster fruit DGE between july and november.xlsx
- Additional file 7. phenolic compound analysis for Oleaster.pptx
- supplementary figures and tables Manuscript ID plants-1226505.pptx
