# Supplementary material for: Genome Wide MeDIP-Seq Profiling of Wild and Cultivated Olives Trees Suggests DNA Methylation Fingerprint on the Sensory Quality of Olive Oil
Source: Plants (Basel). 2021 Jul 9;10(7):1405. doi: 10.3390/plants10071405 (PMC8309279; doi:10.3390/plants10071405)
Supplement: Supplementary file 1 [file plants-10-01405-s001.zip › Additional file 1 promoter alignment between wild and cultivated.txt]

BLASTN 2.5.0+


Reference: Zheng Zhang, Scott Schwartz, Lukas Wagner, and Webb
Miller (2000), "A greedy algorithm for aligning DNA sequences", J
Comput Biol 2000; 7(1-2):203-14.

Database: ayvalikDB
           1,954,884 sequences; 1,549,477,960 total letter


lipoxygenase LOX-9  promoter  alignment 
Scaffold 2453
Length=1020159

 Score = 1836 bits (994),  Expect = 0.0
 Identities = 1002/1006 (99%), Gaps = 0/1006 (0%)
 Strand=Plus/Plus

Query  6          TTCACTTTTCAATTACTCAAATGGATTTGTTAGGTCAAAGAGACAATCAGAGACAAAGAT  65
                         |||||||||||||||||||||||||||||||||||||||||||||||||||||||||||||||||||||||
Sbjct  662449 TTCACTTTTCAATTACTCAAATGGATTTGTTAGGTCAAAGAGACAATCAGAGACAAAGAT  662508

Query  66        TACATATAGGGAAAATTTCATAAAGCATGTATTAACTATGCACAATTCTAAAACCATGTT  125
                          |||||||||||||||||||||||| ||| ||||||||||||||||||||||||||||||||||||||||
Sbjct  662509  TACATATAGGGAAAATTTCATAAACCATGTATTAACTATGCACAATTCTAAAACCATGTT  662568

Query  126     TTAAGTTTAACTAATGCAAAAATCAGATTTTTATTTAATTAATTAAATATAATAAGGTCA  185
                         |||||||||||||||||||||||||| |||||||||||||||||||||||||||||||||||||||||
Sbjct  662569 TTAAGTTTAACTAATGCAAAAATCAGGTTTTTATTTAATTAATTAAATATAATAAAGTCA  662628

Query  186     CAATTATACAATTAATGACTATGTATACACAATTATAGGTCATAGATTTATTCATTGATC  245
                         ||||||||||||||||||||| |||||||||||||||||||||||||||||||||||||||||||||
Sbjct  662629 CAATTATACAATTAATGACTACGTATACACAATTATAGGTCATAGATTTATTCATTGATC  662688

Query  246      ACATATAATCAAATTAATTAGTCATAAATTATTTCGTGGTCAAGAATCAAAATTTTGATA  305
                          ||||||||||||||||||||||||||||||||||||||||||||||||||||||||||||||||||||
Sbjct  662689  ACATATAATCAAATTAATTAGTCATAAATTATTTCGTGGTCAAGAATCAAAATTTTGATA  662748

Query  306      GGTCACAGATTATTTCGAAGTTATAGATTACTATTTATCTATCGATTTTATAGATCACAA  365
                         ||||||||||||||||||||||||||||||||||||||||||||||||||||||||||||||||||||
Sbjct  662749  GGTCACAGATTATTTCGAAGTTATAGATTACTATTTATCTATCGATTTTATAGATCACAA  662808

Query  366      CTTATGTCATTGGTCACAAATTTCAAAGAATTATAGGTCACGGGTCACAAATGGTTACAA  425
                          ||||||||||||||||||||||||||||||||||||||||||||||||||||||||||||||||||||
Sbjct  662809  CTTATGTCATTGGTCACAAATTTCAAAGAATTATAGGTCACGGGTCACAAATGGTTACAA  662868

Query  426      ATCCAAAATATTATAAGTCACAGATCGCGTATTTTCCAATTTTATGATCACGGATTATTT  485
                          ||||||||||||||||||||||||||||||||||||||||||||||||||||||||||||||||||||
Sbjct  662869  ATCCAAAATATTATAAGTCACAGATCGCGTATTTTCCAATTTTATGATCACGGATTATTT  662928

Query  486      TTTTAGTCACAAAATGATCGAATTTGAAGATCACGGATTAATTGTCGGTCACAGACACCA  545
                          ||||||||||||||||||||||||||||||||||||||||||||||||||||||||||||||||||||||
Sbjct  662929  TTTTAGTCACAAAATGATCGAATTTGAAGATCACGGATTAATTGTCGGTCACAGACACCA  662988

Query  546      TACACCGATCTCGATCCACCACAGTACATGGTCACAAACTCACAAATTATAGAATTTTAA  605
                          |||||||||||||||||||||||||||||||||||||||||||||||||||||||||||||||||||||
Sbjct  662989  TACACCGATCTCGATCCACCACAGTACATGGTCACAAACTCACAAATTATAGAATTTTAA  663048

Query  606      GGTCATAGTTCAAGAGTCCGTCATAGGAACCAAATAGCGGGTCACAGATGCTAAACAACC  665
                          ||||||||||||||||||||||||||||||||||||||||||||||||||||||||||||||||||||||||
Sbjct  663049  GGTCATAGTTCAAGAGTCCGTCATAGGAACCAAATAGCGGGTCACAGATGCTAAACAACC  663108

Query  666      ACTGCCTCGCCGACACCTGAATAACTACACAATCTGCAACCACCATGACCAACAAACAAT  725
                          ||||||||||||||||||||||||||||||||||||||||||||||||||||||||||||||||||||||
Sbjct  663109  ACTGCCTCGCCGACACCTGAATAACTACACAATCTGCAACCACCATGACCAACAAACAAT  663168

Query  726      ACACCACGACAGCCAGATCCACTCACCCAACCACTACAACACCGCCGCCCTATAGTACCA  785
                          |||||||||||||||||||||||||||||||||||||||||||||||||||||||||||||||||||||||
Sbjct  663169  ACACCACGACAGCCAGATCCACTCACCCAACCACTACAACACCGCCGCCCTATAGTACCA  663228

Query  786      CCAATCCAATACCATACCGCACACTACCACCGAACCATCATTCAACACAACACTCAAAAA  845
                          ||||||||||||||||||||||||||||||||||||||||||||||||||||||||||||||||||||||
Sbjct  663229  CCAATCCAATACCATACCGCACACTACCACCGAACCATCATTCAACACAACACTCAAAAA  663288

Query  846       AGAAAAAGAAAAAAAAAAGAGGAAGCATGGATTTGCACAGTGCGACTCACTGGAGTGAGT  905
                           ||||||||||||||||||||||||||||||||||||||||||||||||||||||||||||||||||||||||||
Sbjct  663289  AGAAAAAGAAAAAAAAAAGAGGAAGCATGGATTTGCACAGTGCGACTCACTGGAGTGAGT  663348

Query  906      GCCATGGAATTGACAGAGTGAGTGAAAGCGGTCGACGGTGAGATCGAAGAACACAAGTGG  965
                          |||||||||||||||||||||||||||||||||||||||||||||||||||||||||||||||||||||||||||
Sbjct  663349  GCCATGGAATTGACAGAGTGAGTGAAAGCGGTCGACGGTGAGATCGAAGAACACAAGTGG  663408

Query  966       AGATCGAAGAGCCCATACATATCGATAGAAGAAAAGCAAAACAACC  1011
                           |||||||||||||||||||||||||||||||||||||||||||||||||||||||
Sbjct  663409  AGATCGAAGAGCCCATACATATCGATAGAAGAAAAGCAAAACAACC  663454


FAD 3 desaturase promoter alignment
>Scaffold 8764 
Length=141061

 Score = 1602 bits (867),  Expect = 0.0
 Identities = 968/1015 (95%), Gaps = 14/1015 (1%)


Query  3        ACCCCCACCACAACAGCCAGATCCATCCCTACGCTAGTAGTGCCACAAACAAAAATCATA  62
                        ||||||||||||||||||||||||||||||| || ||  || ||||| |||||||||||||||||||||||||
Sbjct  25890  ACCCCCACCACAACAGCCAGATCCATCCCTATGCCACTACTGCCACAAACAAAAATCATA  25949

Query  63      CCACAAACAAAAATAAGTAGTCACTGGAGTGAGTAAGTGAGATCTAAATTTGTCGAGGAT  122
                        ||||||||||||||||||||||| |||| ||||||||||||||||||||||||||||||||||||||||||||
Sbjct  25950  CCACAAACAAAAATAAGTAGTCATTGGAGTGAGTAAGTGAGATCTAAATTTGTCGAGGAT  26009

Query  123    GAGATTGAAGAACACGATTGGAGATCGAAGAGAGATGCGACGGAGCCATCGAGTGAGGTT  182
                        ||||| ||||||||||||||||||||||||||||||||||| |||||||| |||||||||||||||||||||||||
Sbjct  26010  GAGATCGAAGAACACGATTGGAGATCGAAGAGAGATGCGACAGAGCCATCAAGTGAGGTT  26069

Query  183    GCTTCAGAGGAGTAGGGAGAGGGAAAAAAAAAACATAATCGCCATCTGTAAGGTTGACTC  242
                        |||||||||||| |||| |||||  |||||||||||||||||| ||||||||||||||||||||||||||||||||
Sbjct  26070  GCTTCAGAGGAGCAGGGGGAGGG--AAAAAAAACATAATCGCCGTCTGTAAGGTTGACTC  26127

Query  243    AATGCGTTGCCGCCATCGCCGTTATGAACCCTGCCACCGTCGCTGTATTTTGTGATGAGA  302
                        |||||||||||||||||||||||||||||||||||||||||||||||||||||||||||||||||||||||
Sbjct  26128  AATGCGTTGCCGCCATCGCCGTTATGAACCCTGCCACCGTCGCTGTATTTTGTGATGAGA  26187

Query  303    GAAGTGAGAGAATATGGAGAGATGGAGAAGACGGTAGAGAGAGAAAGATGAGGAAAAATA  362
                        |||||||||||||||||||||||||||||||||||||||||||||||||||||||||||||||||||||||||||
Sbjct  26188  GAAGTGAGAGAATATGGAGAGATGGAGAAGACGGTAGAGAGAGAAAGATGAGGAAAAATA  26247

Query  363    TTAGGGATTGGAAAATTGAATTGGGTGAAATTAATATTTAAATTATTAAATAAATACCTG  422
                        ||||||||||||||||||||||||||||||||||||||||||||||||||| ||||||||  |||||||||
Sbjct  26248  TTAGGGATTGGAAAATTGAATTGGGTGAAATTAATATTTAAATTATTAAATCAATACCTG  26307

Query  423    ACTTTTGCATAATGAAACTTCAGTCATGATTTTTGAATTGTGAAGTTTAAACTCCCTGCT  482
                        |||||||||||| | |||||||||  |||||||||||||||||||||| |||||||  |||||||||||||||
Sbjct  26308  ACTTTTGCATAACGAAACTTTAGTCATGATTTTTGAATTGTGAAGTATAAACTCCTTGCT  26367

Query  483    ATTGTGTAATTTCCTCATATTAGAATATGCCTCAAAGGTCCAAAGATCCAAATCTTTTTG  542
                        |||||||||||||||||||||||||||||||||||||||||||||||||||||||||||||||||||||
Sbjct  26368  ATTGTGTAATTTCCTCATATTAGAATATGCCTCAAAGGTCCAAAGATCCAAATCTTTTTG  26427

Query  543    TCCAACTGTTTATTAAAATTTGCACAATTCCTCACCTAAACTCTTGGTTATATCTGTTCG  602
                        ||||||||||||||||||||||||||||||||||||||||||||||||||||||||||| 
Sbjct  26428  TCCAACTGTTTATTAAAATTTGCACAATTCCTCACCTAAACTCTTGGTTATATCTGTTCA  26487

Query  603    ATGAATTATTAAATAGTCCCAATCCCATCTGCCTATCTATTTTAAAAAATGATGGGCAGC  662
                        |||||||||||||||||| |||||||||||||||||||||||||||||||| ||||| ||||||||||||
26488            ATGAATTATTAAATAGGCCCAATCCCATCTGCCTCTCTATTTTAATAAATTATGGGCAGC  26547

Query  663    TGCTAATTTAATCCAAAAACCAAGTCACTCTATAAGATGATAAACTACACAATGAACATG  722
                        ||||||||||||||||||||||| || ||||||| || | ||||||||||||||||||||||||||||||||
Sbjct  26548  TGCTAATTTAATCCAAAAACTAGGTCACTTTCAAAGATGATAAACTACACAATGAACATG  26607

Query  723    TGTGACCACCAATTATAAACGTGTCGCTCGAAAATTCTTGATCCTCCTATCCATCAGTTA  782
                        ||||||||||||||||| |||||||||||||||||||||||||||||||||||||| ||||||||| ||||
Sbjct  26608  TGTGACCACCAATTTTAAACGTGTCGCTCGAAAATTCTTGATCCTCCTATCCATCAATTA  26667

Query  783    GCAAATATTAAAGTTTTTATCCATATCATCCGTGGGCCATCAACATTAGTCCAATTAAAC  842
                         |||| |||||||||||||||||||  ||||||||||||||||||||||||||||||||||||||||||||
Sbjct  26668  GCAACTATTAAAGTTTTTATCTGTATCATCCGTGGGCCATCAACATTAGTCCAATTAAAC  26727

Query  843    AGTCCATTAATATATGGACGTGCATTCTCTAGAAAGGTCTA---------------------ACATTT  890
                        |||||||||||||||||||||||||||||||||||| |||||  |||||                           |||||||
Sbjct  26728  AGTCCATTAATATATGGACGTGCATTCTCTAGAAAGATCTATACTCTCTAACCTACATTT  26787

Query  891    TTGTCTTAAATTGTACTCGGTTCATCCGACTCTTATTTCACAGATCGTTGACGAAATTGA  950
                        ||||||||||||| ||||||||||||||||||||||||||||||||||||||||||||||||||||||||
Sbjct  26788  TTGTCTTAAATTATACTCGGTTCATCCGACTCTTATTTCACAGATCGTTGACGAAATTGA  26847

Query  951    TATAGCATTGAATTTATAGAGAGAGTTACAGATCAAGAGAAAATCCCAAGAAGCC  1005
                        |||||||||||||||||||||||||||||||||||||||||||||||||||||||||||||||||
Sbjct  26848  TATAGCATTGAATTTATAGAGAGAGTTACAGATCAAGAGAAAATCCCAAGAAGCC  26902
