# Supplementary material for: Genome Wide MeDIP-Seq Profiling of Wild and Cultivated Olives Trees Suggests DNA Methylation Fingerprint on the Sensory Quality of Olive Oil
Source: Plants (Basel). 2021 Jul 9;10(7):1405. doi: 10.3390/plants10071405 (PMC8309279; doi:10.3390/plants10071405)
Supplement: Supplementary file 1 [file plants-10-01405-s001.zip › Additional file 2 Leaves methyltransferases differential gene expression between july and november.xlsx]

## Sheet: Sheet1
geneID	Symbol	geneLength	JF-Expression	NF-Expression	JF-RPKM	NF-RPKM	log2 Ratio(NF/JF)	Up-Down-Regulation(NF/JF)	P-value	FDR
Oeu057941.1 LOCOeu057941.1 1567 0 53 0.001 0.959534843896698 9.90619138619459 Up 1.07E-16 3.63E-16
Oeu026832.1 LOCOeu026832.1 1331 0 13 0.001 0.277088928809657 8.11420525833317 Up 0.0001210002 0.000242599863103
Oeu001254.1 LOCOeu001254.1 4872 0 44 0.001 0.256211886238612 8.00119359683493 Up 5.53E-14 1.72E-13
Oeu043589.1 LOCOeu043589.1 845 0 7 0.001 0.235014797425541 7.87660778699203 Up 0.0077733 0.013149316755573
Oeu040512.1 LOCOeu040512.1 495 0 4 0.001 0.229249643664742 7.840775681137 Up 0.0623038 0.093283371741658
Oeu036568.1 LOCOeu036568.1 1172 0 6 0.001 0.145237082270538 7.18226604240288 Up 0.01555636 0.02521884653899
Oeu019604.1 LOCOeu019604.1 1632 0 8 0.001 0.139066879428979 7.11963505413247 Up 0.0038842 0.006836404365655
Oeu042263.1 LOCOeu042263.1 840 0 4 0.001 0.135093540016723 7.07781487843785 Up 0.0623038 0.092880836843952
Oeu014489.1 LOCOeu014489.1 1095 0 5 0.001 0.129541750700967 7.01727333650279 Up 0.0311322 0.048536123224244
Oeu025389.1 LOCOeu025389.1 553 0 2 0.001 0.102602688620296 6.68092472586927 Up 0.249528 0.316107483051605
Oeu045219.1 LOCOeu045219.1 652 0 2 0.001 0.087023446023042 6.44333224187289 Up 0.249528 0.317812945598417
Oeu064415.1 LOCOeu064415.1 2474 42 3164 0.481013609590424 36.2819530027127 6.23703059226518 Up 0 0
Oeu017307.1 LOCOeu017307.1 823 0 2 0.001 0.068942025281924 6.10731177568234 Up 0.249528 0.325022018330626
Oeu025174.1 LOCOeu025174.1 2820 5 301 0.050237574726727 3.02810732782165 5.91350571244349 Up 1.42E-82 1.32E-81
Oeu057944.1 LOCOeu057944.1 1725 1 59 0.01642550269326 0.970324035250548 5.88445717993299 Up 5.18E-17 1.77E-16
Oeu001773.1 LOCOeu001773.1 2308 27 1443 0.331463512971663 17.7371730638074 5.74178221289888 Up 0 0
Oeu033098.1 LOCOeu033098.1 1133 0 2 0.001 0.050078805654919 5.64612825028345 Up 0.249528 0.319065759027443
Oeu020843.1 LOCOeu020843.1 1356 0 2 0.001 0.041843131863587 5.38691893296763 Up 0.249528 0.318299510806916
Oeu048744.1 LOCOeu048744.1 10444 0 14 0.001 0.038029012605244 5.24902857584873 Up 6.05E-05 0.000124014662644
Oeu059385.1 LOCOeu059385.1 1779 0 2 0.001 0.031893921757742 4.99520960083681 Up 0.249528 0.316882140521802
Oeu018033.1 LOCOeu018033.1 23241 333 9294 0.405973038362207 11.3449277480418 4.80451969301062 Up 0 0
Oeu013112.1 LOCOeu013112.1 3078 0 3 0.001 0.027650724564826 4.78924538049692 Up 0.124686 0.174108054221025
Oeu044304.1 LOCOeu044304.1 1340 128 3213 2.70653059303871 68.0236300414055 4.65151939604256 Up 0 0
Oeu029377.1 LOCOeu029377.1 8894 6 141 0.01911445388748 0.449754859444025 4.55640298224878 Up 7.07E-35 3.58E-34
Oeu023838.1 LOCOeu023838.1 1089 1 23 0.026018358260674 0.599175205032848 4.52537608662816 Up 1.53E-06 3.47E-06
Oeu021771.1 LOCOeu021771.1 2823 0 2 0.001 0.020098932627355 4.32904698265428 Up 0.249528 0.318576850163747
Oeu042964.1 LOCOeu042964.1 11043 0 7 0.001 0.017983111819667 4.16857078305636 Up 0.0077733 0.013129455318388
Oeu009372.1 LOCOeu009372.1 744 11 181 0.418916550543837 6.90175464520919 4.04222839901706 Up 3.95E-41 2.21E-40
Oeu057945.1 LOCOeu057945.1 1919 8 120 0.118119821348094 1.77402668495123 3.90870472617967 Up 4.46E-27 1.94E-26
Oeu007378.1 LOCOeu007378.1 1985 9 133 0.128466463129908 1.90083756809424 3.88717156463002 Up 9.46E-30 4.35E-29
Oeu061032.1 LOCOeu061032.1 12106 653 9078 1.52834105990878 21.2737173977433 3.79903372196262 Up 0 0
Oeu062771.1 LOCOeu062771.1 3674 7 78 0.053984198427087 0.602295096753925 3.47986142737579 Up 1.45E-16 4.90E-16
Oeu064414.1 LOCOeu064414.1 2571 0 1 0.001 0.011034478181063 3.46394650127031 Up 0.499372 0.56917049503782
Oeu046375.1 LOCOeu046375.1 1186 7 74 0.16723266865187 1.7701126575547 3.4039125741425 Up 1.66E-15 5.42E-15
Oeu038844.1 LOCOeu038844.1 28257 13 123 0.013035421237087 0.123490325888521 3.24388891776929 Up 6.38E-24 2.58E-23
Oeu034416.1 LOCOeu034416.1 3602 355 3348 2.79249506157282 26.3691188547911 3.23922272872945 Up 0 0
Oeu008467.1 LOCOeu008467.1 9890 50 462 0.143245663022619 1.32525533391531 3.20970698221248 Up 5.75E-85 5.44E-84
Oeu007377.1 LOCOeu007377.1 3926 49 444 0.353633625865468 3.20838555047357 3.18152015280605 Up 4.71E-81 4.32E-80
Oeu023449.1 LOCOeu023449.1 1458 16 132 0.310935441930031 2.56844508179942 3.0462082499296 Up 3.61E-24 1.47E-23
Oeu055004.1 LOCOeu055004.1 1258 122 998 2.74781163894804 22.5062830816413 3.03397279834552 Up 5.65E-172 9.65E-171
Oeu045085.1 LOCOeu045085.1 1783 13 104 0.206585472740529 1.65476327199396 3.00181413057115 Up 4.50E-19 1.63E-18
Oeu059279.1 LOCOeu059279.1 932 6 45 0.182407674758846 1.36977891969746 2.90870472617967 Up 1.01E-08 2.55E-08
Oeu028219.2 LOCOeu028219.2 2294 739 5390 9.1276461184834 66.657531798138 2.86845313406487 Up 0 0
Oeu048809.1 LOCOeu048809.1 4967 201 1425 1.14659400469512 8.13906620696684 2.82750864333169 Up 8.81E-228 1.96E-226
Oeu020247.1 LOCOeu020247.1 1190 48 337 1.14288371680836 8.03409229158275 2.81345641103186 Up 6.73E-55 4.59E-54
Oeu036131.1 LOCOeu036131.1 922 1649 11115 50.6754371459287 342.004974436045 2.75465877504804 Up 0 0
Oeu007381.1 LOCOeu007381.1 3582 41 270 0.324314259626141 2.138415331923 2.7210777230039 Up 8.49E-43 4.90E-42
Oeu059287.2 LOCOeu059287.2 2199 34 208 0.438088100481909 2.68344057659411 2.6147910074619 Up 5.85E-32 2.80E-31
Oeu055251.1 LOCOeu055251.1 10412 67 398 0.182325919494195 1.0844331612176 2.57234956065702 Up 1.16E-58 8.27E-58
Oeu064200.1 LOCOeu064200.1 1181 33 188 0.791720356319935 4.51608209979697 2.51200886289033 Up 8.23E-28 3.64E-27
Oeu018037.2 LOCOeu018037.2 6424 123 693 0.542509500925048 3.06042386031035 2.49601116736912 Up 1.59E-97 1.68E-96
Oeu025610.1 LOCOeu025610.1 2900 15 78 0.146555131789004 0.763045581197903 2.38032575382487 Up 1.10E-11 3.17E-11
Oeu061696.1 LOCOeu061696.1 2371 12 62 0.143402743884643 0.741846432314522 2.37104794023687 Up 1.64E-09 4.30E-09
Oeu021898.3 LOCOeu021898.3 6051 108 551 0.505713295613022 2.5833206933292 2.35283513697884 Up 9.02E-73 7.56E-72
Oeu053764.1 LOCOeu053764.1 1233 1 5 0.022979717879865 0.115043160598182 2.32374222545851 Up 0.124588 0.174642669525632
Oeu019852.1 LOCOeu019852.1 1072 274 1330 7.24208381340437 35.1974120584615 2.28099257799918 Up 8.79E-167 1.46E-165
Oeu027319.1 LOCOeu027319.1 11238 305 1371 0.768986261300194 3.4610056154311 2.17016155390013 Up 1.19E-161 1.92E-160
Oeu043424.3 LOCOeu043424.3 3126 55 247 0.498518735771936 2.24161929643871 2.16882164863117 Up 1.78E-30 8.29E-30
Oeu035823.1 LOCOeu035823.1 10801 1084 4723 2.8436299866797 12.4053167109329 2.12515290936784 Up 0 0
Oeu058053.1 LOCOeu058053.1 4885 102 435 0.591620716249571 2.52626302569655 2.09426037933575 Up 3.02E-50 1.94E-49
Oeu002490.2 LOCOeu002490.2 2974 28 112 0.266762535334389 1.06839275763057 2.00181413057115 Up 2.50E-13 7.61E-13
Oeu021071.2 LOCOeu021071.2 2592 189 752 2.06602026063665 8.23069901212996 1.99416055802771 Up 1.95E-80 1.78E-79
Oeu047540.1 LOCOeu047540.1 10127 92 363 0.25740370074261 1.0169033825886 1.98207791250988 Up 2.13E-39 1.16E-38
Oeu001351.2 LOCOeu001351.2 905 78 305 2.44204573190959 9.56104004206751 1.96907734415915 Up 4.39E-33 2.15E-32
Oeu054285.1 LOCOeu054285.1 56150 651 2496 0.328502740640499 1.26109759457107 1.94070261626776 Up 2.23E-253 5.42E-252
Oeu023010.1 LOCOeu023010.1 4688 276 1050 1.66812752394651 6.35412234933605 1.92946328634647 Up 6.91E-107 7.85E-106
Oeu017115.1 LOCOeu017115.1 5023 9 33 0.050767654651178 0.18638228793866 1.87628324848729 Up 0.0001674348 0.000332265771092
Oeu048537.1 LOCOeu048537.1 5193 77 280 0.420126592573137 1.52965533467809 1.86431060682122 Up 1.85E-28 8.31E-28
Oeu024225.1 LOCOeu024225.1 5380 171 611 0.900578560770346 3.22190559842857 1.83899018550398 Up 4.31E-59 3.10E-58
Oeu020426.1 LOCOeu020426.1 4461 41 144 0.260411046397856 0.915765220826204 1.81418712739538 Up 7.53E-15 2.41E-14
Oeu034044.1 LOCOeu034044.1 4011 84 295 0.593382034468566 2.08652326203839 1.81406785204159 Up 7.30E-29 3.30E-28
Oeu004092.1 LOCOeu004092.1 2398 10 34 0.11815676457829 0.40223848028332 1.76734887693413 Up 0.000243128 0.000475765051992
Oeu063700.1 LOCOeu063700.1 5496 272 911 1.40226453123685 4.70246454523276 1.74565853312286 Up 2.69E-81 2.47E-80
Oeu054699.1 LOCOeu054699.1 13535 385 1276 0.805953969424567 2.67452271761219 1.73051210875375 Up 8.84E-112 1.05E-110
Oeu027549.1 LOCOeu027549.1 1248 124 408 2.81523639910928 9.27469111268655 1.72004316215577 Up 1.28E-36 6.68E-36
Oeu027318.1 LOCOeu027318.1 10564 354 1154 0.949473042374045 3.09906933809661 1.70663608913363 Up 2.42E-99 2.59E-98
Oeu011067.1 LOCOeu011067.1 10764 759 2439 1.99790970259368 6.42823859728403 1.68593209795187 Up 2.71E-204 5.43E-203
Oeu010878.1 LOCOeu010878.1 1540 1474 4649 27.1196781967652 85.643163755147 1.65899803199504 Up 0 0
Oeu012209.1 LOCOeu012209.1 544 34 107 1.77087450911713 5.5800585370878 1.65581827572196 Up 3.40E-10 9.19E-10
Oeu022866.3 LOCOeu022866.3 2611 72 226 0.781328010150491 2.45558767108145 1.65206809154402 Up 6.68E-20 2.47E-19
Oeu049953.1 LOCOeu049953.1 1335 16 50 0.339583426467404 1.06253346080569 1.64567032034588 Up 2.12E-05 4.49E-05
Oeu061357.2 LOCOeu061357.2 14717 269 839 0.517893856576756 1.61732219987405 1.64287876845435 Up 5.58E-69 4.50E-68
Oeu008206.1 LOCOeu008206.1 1039 11 34 0.299974892785962 0.928361766813668 1.62984535318419 Up 0.000527302 0.001001593307675
Oeu048148.1 LOCOeu048148.1 5896 553 1702 2.65751317107672 8.18947304490792 1.62369378202241 Up 9.35E-136 1.31E-134
Oeu059737.1 LOCOeu059737.1 6056 540 1658 2.5264788241037 7.76698625545287 1.62022682501607 Up 6.79E-132 9.28E-131
Oeu056654.1 LOCOeu056654.1 2670 348 1047 3.69296976283302 11.1247253346355 1.59091636165323 Up 7.77E-82 7.16E-81
Oeu027922.1 LOCOeu027922.1 5078 2 6 0.011159508525354 0.033520649945071 1.5867766312923 Up 0.1790694 0.240090746038557
Oeu013635.1 LOCOeu013635.1 5000 43 128 0.243672332454517 0.726262871129902 1.57554937586905 Up 3.33E-11 9.37E-11
Oeu056727.1 LOCOeu056727.1 3538 26 76 0.208220405820442 0.609410090069784 1.54930192587364 Up 4.79E-07 1.12E-06
Oeu021017.2 LOCOeu021017.2 2691 1412 4099 14.8671857710792 43.2133661504998 1.53934603193475 Up 4.77E-300 1.39E-298
Oeu024519.1 LOCOeu024519.1 1931 107 309 1.57003477970405 4.53973061195502 1.53181017207438 Up 4.77E-24 1.94E-23
Oeu020872.1 LOCOeu020872.1 5020 263 750 1.48443026580974 4.23849254036531 1.51364192666209 Up 4.30E-55 2.95E-54
Oeu023940.1 LOCOeu023940.1 39408 59 168 0.042420461241539 0.120942450563083 1.51148850398807 Up 1.64E-13 5.01E-13
Oeu012498.1 LOCOeu012498.1 1215 53 148 1.23596838167187 3.4557261100574 1.4833470416369 Up 8.84E-12 2.54E-11
Oeu060724.1 LOCOeu060724.1 3661 26 72 0.201224746187579 0.557938903319544 1.47129941387237 Up 2.41E-06 5.42E-06
Oeu005313.2 LOCOeu005313.2 4745 3307 9123 19.7472101214764 54.5450488451503 1.46579940213199 Up 0 0
Oeu038914.4 LOCOeu038914.4 9104 20 55 0.062245149705347 0.171389541651269 1.46124574920845 Up 4.27E-05 8.84E-05
Oeu058605.1 LOCOeu058605.1 7386 335 907 1.28511878809475 3.48378913714936 1.43875558575453 Up 1.46E-61 1.09E-60
Oeu034542.1 LOCOeu034542.1 6037 328 881 1.53943174156811 4.14007882035678 1.42726033487348 Up 3.77E-59 2.71E-58
Oeu014331.2 LOCOeu014331.2 4790 758 2008 4.4837507404118 11.8927440405536 1.40730364635083 Up 1.02E-129 1.37E-128
Oeu047790.3 LOCOeu047790.3 8108 195 514 0.681441596996231 1.79847024042983 1.40010836601542 Up 2.94E-34 1.47E-33
Oeu054633.1 LOCOeu054633.1 4414 362 949 2.32372115016004 6.09940905979445 1.39223252050905 Up 2.67E-61 1.98E-60
Oeu026710.1 LOCOeu026710.1 1951 97 254 1.40871206465904 3.6934338413593 1.39058597515619 Up 1.50E-17 5.21E-17
Oeu038595.1 LOCOeu038595.1 4278 36 94 0.238434716515069 0.623362898534387 1.38647798080647 Up 2.46E-07 5.83E-07
Oeu035457.1 LOCOeu035457.1 2775 168 438 1.71535520018264 4.47780317504078 1.38428376739357 Up 5.88E-29 2.67E-28
Oeu007499.1 LOCOeu007499.1 4406 506 1277 3.25397186241767 8.22243182621075 1.33736336557956 Up 4.30E-77 3.77E-76
Oeu040660.1 LOCOeu040660.1 2988 310 772 2.9396042721623 7.32977399849769 1.31814676256499 Up 2.67E-46 1.62E-45
Oeu031946.1 LOCOeu031946.1 4475 191 472 1.2093391061144 2.99228417574471 1.30702835189724 Up 1.35E-28 6.06E-28
Oeu050109.1 LOCOeu050109.1 4101 151 372 1.04326574348378 2.57339852380063 1.3025682023541 Up 9.22E-23 3.63E-22
Oeu013956.6 LOCOeu013956.6 4662 240 589 1.45863537430497 3.5842385166599 1.29704735879309 Up 6.94E-35 3.51E-34
Oeu024024.1 LOCOeu024024.1 2648 66 161 0.706209774028583 1.72489146071201 1.28833688932731 Up 1.60E-10 4.38E-10
Oeu029978.1 LOCOeu029978.1 27888 467 1105 0.474468385403155 1.12408404908493 1.24436604514028 Up 4.74E-60 3.47E-59
Oeu057684.1 LOCOeu057684.1 10062 281 663 0.791279247961698 1.86931758860349 1.24025287046281 Up 1.55E-36 8.06E-36
Oeu014380.1 LOCOeu014380.1 9656 1979 4666 5.80705990645037 13.7088604101891 1.23922882550783 Up 7.24E-246 1.73E-244
Oeu018403.1 LOCOeu018403.1 2085 91 214 1.23663946535949 2.91180033014462 1.2354864767736 Up 9.27E-13 2.76E-12
Oeu000506.1 LOCOeu000506.1 7768 361 845 1.31675735899337 3.0860387069989 1.22876663485353 Up 1.86E-45 1.11E-44
Oeu046302.1 LOCOeu046302.1 1656 920 2150 15.7411067477078 36.8325684284724 1.2264450241036 Up 1.52E-112 1.80E-111
Oeu064844.1 LOCOeu064844.1 2371 21 49 0.250954801798125 0.586297986829219 1.2242065519076 Up 0.000752318 0.001413586061198
Oeu029855.1 LOCOeu029855.1 5316 929 2133 4.95151969592118 11.3830792663075 1.20094759452907 Up 4.37E-108 5.01E-107
Oeu052077.3 LOCOeu052077.3 7339 1975 4522 7.62496722824652 17.480246282965 1.19692246937085 Up 9.89E-226 2.18E-224
Oeu058298.1 LOCOeu058298.1 4885 1424 3254 8.25948921509205 18.8976089324519 1.19407923527728 Up 2.13E-162 3.46E-161
Oeu004577.1 LOCOeu004577.1 4804 353 806 2.08199401071889 4.75976948027279 1.19292578582793 Up 1.57E-41 8.86E-41
Oeu063293.1 LOCOeu063293.1 1022 43 98 1.19213469889685 2.72037676472031 1.19025921998426 Up 2.85E-06 6.39E-06
Oeu044229.1 LOCOeu044229.1 4302 337 767 2.21956191379813 5.05800011401524 1.18829211689222 Up 2.27E-39 1.24E-38
Oeu002294.1 LOCOeu002294.1 11532 15 34 0.036854828493593 0.083642722486941 1.18238637621297 Up 0.00651298 0.011152772884949
Oeu064015.2 LOCOeu064015.2 9797 179 405 0.517687515985654 1.17277795023194 1.17977645107889 Up 2.53E-21 9.66E-21
Oeu043145.1 LOCOeu043145.1 480 195 440 11.5106843092613 26.0055064532191 1.1758435303462 Up 6.44E-23 2.55E-22
Oeu011151.1 LOCOeu011151.1 8869 600 1350 1.91683338454442 4.31830179216833 1.17173913201346 Up 1.65E-66 1.29E-65
Oeu057813.1 LOCOeu057813.1 3877 654 1453 4.77957979453227 10.6322135324484 1.1534862927059 Up 1.01E-69 8.23E-69
Oeu008209.1 LOCOeu008209.1 1039 28 62 0.763572454364267 1.69289498654257 1.14865551890042 Up 0.000305758 0.0005941092274
Oeu057778.2 LOCOeu057778.2 7921 410 904 1.46659977020684 3.23774241090451 1.14251299348089 Up 2.12E-43 1.23E-42
Oeu037832.1 LOCOeu037832.1 5057 5610 12331 31.432409716898 69.1766013068428 1.13803125651772 Up 0 0
Oeu064373.1 LOCOeu064373.1 6660 177 389 0.753020511984941 1.65702571831323 1.13783492547435 Up 1.78E-19 6.51E-19
Oeu026971.2 LOCOeu026971.2 1554 182 399 3.31839547654381 7.28409763063141 1.1342644265948 Up 7.62E-20 2.81E-19
Oeu031790.1 LOCOeu031790.1 14217 55 119 0.109613108815015 0.237461318493206 1.11527218035444 Up 9.56E-07 2.19E-06
Oeu008023.1 LOCOeu008023.1 1419 160 345 3.19481236317114 6.89748201142464 1.11033858734932 Up 7.87E-17 2.68E-16
Oeu048228.1 LOCOeu048228.1 1114 148 319 3.76430057234233 8.12380273403973 1.10977337870707 Up 1.16E-15 3.80E-15
Oeu037281.1 LOCOeu037281.1 6602 292 612 1.25318474804532 2.62984273901079 1.06937741438379 Up 4.72E-27 2.05E-26
Oeu053186.1 LOCOeu053186.1 1215 269 560 6.27312254093837 13.0757204164334 1.05963478495949 Up 1.52E-24 6.23E-24
Oeu049472.3 LOCOeu049472.3 1888 82 170 1.23060770972546 2.55447000985011 1.05365306209077 Up 2.16E-08 5.39E-08
Oeu030523.1 LOCOeu030523.1 16313 775 1597 1.34609476571154 2.77731383040571 1.04491022782078 Up 2.08E-65 1.61E-64
Oeu049580.1 LOCOeu049580.1 3240 22 45 0.192391304694206 0.394022825048775 1.03423560826353 Up 0.00482536 0.00834428122248
Oeu012929.1 LOCOeu012929.1 369 29 59 2.22679071065135 4.53606764446395 1.02647618480542 Up 0.001308168 0.002401519973387
Oeu054882.1 LOCOeu054882.1 3169 1459 2937 13.0449020324488 26.2927241010142 1.01117751297811 Up 1.37E-112 1.63E-111
Oeu011586.1 LOCOeu011586.1 946 2 4 0.059902731809459 0.119956208894342 1.00181413057115 Up 0.452094 0.525906275616633
Oeu010871.1 LOCOeu010871.1 3408 2 4 0.016627929663072 0.033297703525249 1.00181413057115 Up 0.452094 0.527668589611888
Oeu013071.1 LOCOeu013071.1 2193 2 4 0.025840394113884 0.051745815601481 1.00181413057115 Up 0.452094 0.527393354801515
Oeu028272.1 LOCOeu028272.1 1405 4 8 0.080666169810318 0.161535336105405 1.00181413057115 Up 0.26586 0.32298907796552
Oeu010742.3 LOCOeu010742.3 4476 1398 2785 8.84962489274618 17.6518000176006 0.996127097423106 Up 2.71E-104 3.02E-103
Oeu025884.1 LOCOeu025884.1 2398 719 1426 8.49547137317908 16.8703550848239 0.989724436575736 Up 9.71E-54 6.51E-53
Oeu049406.1 LOCOeu049406.1 11326 171 335 0.427786743505603 0.839116240524144 0.971978901030388 Up 1.81E-13 5.52E-13
Oeu025222.1 LOCOeu025222.1 13278 557 1075 1.1885851502675 2.29683436201048 0.950401557707937 Up 2.21E-38 1.19E-37
Oeu008732.1 LOCOeu008732.1 6186 191 368 0.874845214979299 1.68768651349698 0.94794725859241 Up 4.10E-14 1.28E-13
Oeu046383.1 LOCOeu046383.1 6632 431 830 1.84136770429308 3.55048311594011 0.94723759771634 Up 7.41E-30 3.41E-29
Oeu010361.1 LOCOeu010361.1 1071 43 82 1.13759258848981 2.17209221203358 0.93310138048713 Up 0.00045188 0.000866817300469
Oeu049988.1 LOCOeu049988.1 7373 247 470 0.94920603011405 1.80845414344914 0.929963845551467 Up 4.19E-17 1.44E-16
Oeu029149.3 LOCOeu029149.3 7273 104 195 0.405160894152468 0.760632540036409 0.908704726179669 Up 1.13E-07 2.72E-07
Oeu015592.2 LOCOeu015592.2 6366 176 330 0.783346311290266 1.47062241959769 0.908704726179668 Up 4.96E-12 1.44E-11
Oeu025025.1 LOCOeu025025.1 9482 452 846 1.35066066757383 2.53118733593872 0.906149021275911 Up 2.44E-28 1.09E-27
Oeu019407.1 LOCOeu019407.1 1812 554 1036 8.66282099824184 16.2201713940608 0.904880252208513 Up 2.96E-34 1.48E-33
Oeu002808.1 LOCOeu002808.1 6956 296 550 1.20570179344145 2.2431431673277 0.89564857335422 Up 1.22E-18 4.38E-18
Oeu048335.1 LOCOeu048335.1 2625 66 121 0.712397516810547 1.30770546736188 0.876283248487295 Up 5.18E-05 0.000106723477983
Oeu051055.1 LOCOeu051055.1 934 498 907 15.1074176537958 27.5495359389563 0.86677093903159 Up 3.43E-28 1.53E-27
Oeu000853.1 LOCOeu000853.1 3600 115 209 0.905113637993199 1.64701540870388 0.863683211707657 Up 1.43E-07 3.42E-07
Oeu053236.1 LOCOeu053236.1 4827 234 424 1.37355586536866 2.49196784816428 0.859369865550943 Up 8.06E-14 2.49E-13
Oeu001264.1 LOCOeu001264.1 2312 1721 3116 21.0911766795196 38.235211438297 0.858262266592611 Up 4.16E-91 4.15E-90
Oeu063957.2 LOCOeu063957.2 3799 68 123 0.507162797030649 0.918522279187141 0.856865794660049 Up 6.22E-05 0.000127306368992
Oeu006339.1 LOCOeu006339.1 25700 648 1170 0.714413498464062 1.29153629502369 0.854256942157292 Up 4.76E-35 2.42E-34
Oeu026555.1 LOCOeu026555.1 21843 610 1095 0.791271126172374 1.4221837443046 0.845863852609435 Up 2.18E-32 1.05E-31
Oeu017184.1 LOCOeu017184.1 2741 424 760 4.38293056178424 7.86608135230535 0.843749284338897 Up 6.93E-23 2.74E-22
Oeu044975.1 LOCOeu044975.1 4317 1486 2655 9.7531416096291 17.4476264156414 0.839091875724071 Up 4.96E-75 4.25E-74
Oeu060916.1 LOCOeu060916.1 3345 538 956 4.55715628534536 8.10803560351488 0.831218575995274 Up 1.07E-27 4.72E-27
Oeu046864.1 LOCOeu046864.1 807 253 445 8.88289964424552 15.6437314926428 0.816482081730598 Up 2.39E-13 7.29E-13
Oeu039057.1 LOCOeu039057.1 1709 8 14 0.132634252291979 0.232401993943338 0.809169052628753 Up 0.20894 0.277704401488849
Oeu028270.1 LOCOeu028270.1 2872 48 84 0.473548615251377 0.82975280149547 0.809169052628752 Up 0.001653044 0.00301161030235
Oeu054710.1 LOCOeu054710.1 2064 192 335 2.63572019961619 4.60456906016301 0.804868915195128 Up 3.48E-10 9.40E-10
Oeu028012.2 LOCOeu028012.2 5353 362 626 1.91610408309479 3.31765304886949 0.791987090420561 Up 2.57E-17 8.87E-17
Oeu056396.1 LOCOeu056396.1 3992 371 641 2.63324426004992 4.55534604750778 0.790719300569086 Up 1.19E-17 4.16E-17
Oeu019380.3 LOCOeu019380.3 4636 142 245 0.867866023449982 1.49925854915021 0.788704950069034 Up 1.35E-07 3.24E-07
Oeu046516.1 LOCOeu046516.1 11212 107 183 0.27040110235538 0.463043591049113 0.776046982454045 Up 7.10E-06 1.55E-05
Oeu003859.1 LOCOeu003859.1 4576 24028 41021 148.778226241491 254.316246078553 0.773460223510769 Up 0 0
Oeu027367.2 LOCOeu027367.2 14404 337 565 0.662909980086056 1.11280536816052 0.747316406691839 Up 2.06E-14 6.51E-14
Oeu041197.1 LOCOeu041197.1 7547 1376 2305 5.16596968235361 8.66463867034513 0.746100411185752 Up 1.02E-53 6.83E-53
Oeu004420.1 LOCOeu004420.1 1206 3 5 0.07048256752705 0.117618753745903 0.738779724737355 Up 0.506576 0.549691878651685
Oeu034678.1 LOCOeu034678.1 818 267 445 9.24838129944789 15.4333634652356 0.738779724737351 Up 1.85E-11 5.25E-11
Oeu005122.1 LOCOeu005122.1 2020 135 224 1.89360838598663 3.14594065464685 0.732353455577923 Up 2.29E-06 5.15E-06
Oeu011084.1 LOCOeu011084.1 6216 2876 4715 13.1094854265659 21.5191230127989 0.715008225694311 Up 2.36E-100 2.55E-99
Oeu045493.1 LOCOeu045493.1 3374 998 1631 8.38094966259108 13.7139562510752 0.710459191945772 Up 1.67E-35 8.56E-35
Oeu003854.1 LOCOeu003854.1 15551 3142 5128 5.72473817261502 9.35499526546257 0.708527211895695 Up 2.80E-107 3.19E-106
Oeu027984.2 LOCOeu027984.2 3256 592 966 5.15163493561346 8.41679223826548 0.708240143777974 Up 1.39E-21 5.34E-21
Oeu058016.1 LOCOeu058016.1 11775 338 548 0.813323935907043 1.32030272485133 0.698966777249486 Up 1.22E-12 3.63E-12
Oeu032220.1 LOCOeu032220.1 8086 586 940 2.05339097173908 3.29797981688116 0.683574222713899 Up 7.21E-20 2.66E-19
Oeu005141.2 LOCOeu005141.2 6615 237 380 1.01514076168891 1.62969984782078 0.682926490003837 Up 6.90E-09 1.76E-08
Oeu034751.1 LOCOeu034751.1 5158 10 16 0.054932129014878 0.088001995823224 0.679886035683789 Up 0.246448 0.32264202550989
Oeu009513.1 LOCOeu009513.1 3665 2229 3565 17.2323242818972 27.5955740064173 0.679319590642646 Up 6.33E-70 5.15E-69
Oeu047792.1 LOCOeu047792.1 2860 86 137 0.85200116242838 1.35896543576263 0.673581458829581 Up 0.000602094 0.001139633868241
Oeu018622.1 LOCOeu018622.1 4553 417 664 2.59505265206007 4.13736947505641 0.672949988473408 Up 3.96E-14 1.24E-13
Oeu002012.3 LOCOeu002012.3 11017 382 605 0.982443950233629 1.55792268849275 0.665176634697356 Up 9.04E-13 2.69E-12
Oeu033340.1 LOCOeu033340.1 3753 340 538 2.5668951051418 4.06684469786553 0.663885556990071 Up 1.76E-11 4.99E-11
Oeu014516.1 LOCOeu014516.1 2261 19 30 0.238100774335076 0.376421628529568 0.660777212736081 Up 0.1178714 0.16619249453182
Oeu040454.1 LOCOeu040454.1 8893 519 819 1.65358618280767 2.61269964550502 0.659943043854278 Up 1.51E-16 5.09E-16
Oeu025155.1 LOCOeu025155.1 412 92 144 6.32700795490391 9.91560351967403 0.64817717595645 Up 0.000673872 0.001271755324925
Oeu013636.1 LOCOeu013636.1 5936 385 602 1.83769996229136 2.8771100621486 0.646719171748586 Up 3.63E-12 1.06E-11
Oeu025362.1 LOCOeu025362.1 5683 353 547 1.75996819065521 2.73063433780062 0.63368678009252 Up 7.68E-11 2.13E-10
Oeu060531.1 LOCOeu060531.1 5473 65 100 0.336508220259787 0.518356356724133 0.623302507317419 Up 0.00626752 0.010764549830646
Oeu032712.1 LOCOeu032712.1 1163 13 20 0.316717023126709 0.487870049931415 0.623302507317419 Up 0.228058 0.299794852095901
Oeu047120.1 LOCOeu047120.1 3750 854 1296 6.45259447802038 9.80454876025368 0.603571873835285 Up 8.56E-22 3.30E-21
Oeu052016.1 LOCOeu052016.1 2931 148 224 1.43071676478654 2.16813378450585 0.599715686999808 Up 7.49E-05 0.000152204195237
Oeu006771.1 LOCOeu006771.1 12066 665 1006 1.5615866713912 2.36531255295316 0.599018189988124 Up 4.70E-17 1.61E-16
Oeu027725.1 LOCOeu027725.1 7974 246 364 0.874111119624406 1.29502761460726 0.567094265430606 Up 1.56E-06 3.54E-06
Oeu016332.2 LOCOeu016332.2 2538 28 40 0.31258935385519 0.447118099346128 0.516387303400911 Up 0.1465724 0.199089022925457
Oeu055483.1 LOCOeu055483.1 2818 431 609 4.33355238285015 6.1309839718732 0.500568489388382 Up 2.85E-08 7.09E-08
Oeu038787.1 LOCOeu038787.1 736 266 375 10.2402743353295 14.4546416797784 0.497278480453197 Up 1.51E-05 3.23E-05
Oeu028901.1 LOCOeu028901.1 13851 525 738 1.07395465140307 1.51157294287717 0.493117524078054 Up 1.67E-09 4.37E-09
Oeu051405.1 LOCOeu051405.1 19403 371 515 0.541767308463602 0.752995225109961 0.474967376020927 Up 1.15E-06 2.63E-06
Oeu027750.2 LOCOeu027750.2 2759 139 191 1.42748275037205 1.96397313884406 0.460301885883395 Up 0.00404276 0.007048332198745
Oeu031949.1 LOCOeu031949.1 19274 616 833 0.90555874036829 1.22610319368711 0.437200275241797 Up 9.87E-09 2.50E-08
Oeu006297.1 LOCOeu006297.1 1514 37 50 0.692442344383976 0.936910284131829 0.436216954716924 Up 0.1636476 0.221130074945146
Oeu029132.1 LOCOeu029132.1 2771 12 16 0.12270223953464 0.163808839572786 0.416851629850002 Up 0.456194 0.528332605870649
Oeu029559.1 LOCOeu029559.1 4788 8399 11172 49.7028404413526 66.1958346081942 0.413412135931234 Up 1.74E-88 1.70E-87
Oeu044739.1 LOCOeu044739.1 5410 167 222 0.8746352473865 1.16415172561546 0.412525704447208 Up 0.00508678 0.008783475254582
Oeu034436.1 LOCOeu034436.1 12801 134 177 0.296598308534265 0.392268329225966 0.403330490196374 Up 0.01433664 0.023549686633422
Oeu062013.1 LOCOeu062013.1 6379 1277 1682 5.67212854213531 7.48044210765117 0.39923331112357 Up 6.90E-14 2.14E-13
Oeu058336.2 LOCOeu058336.2 4413 240 316 1.5409377101767 2.03145418434392 0.398704283139731 Up 0.001197016 0.002204802812657
Oeu053270.1 LOCOeu053270.1 2446 7854 10324 90.9792208968499 119.741700121773 0.396316673998727 Up 7.23E-76 6.25E-75
Oeu033041.1 LOCOeu033041.1 1757 144 188 2.32219400626401 3.03556799081401 0.386477980806473 Up 0.01528428 0.025051103526961
Oeu044016.1 LOCOeu044016.1 6580 373 481 1.60616703197736 2.07382955578863 0.368675394085954 Up 0.00020203 0.00039860987092
Oeu040640.1 LOCOeu040640.1 2234 407 524 5.16201199792781 6.6542941555238 0.366352147842353 Up 0.0001150908 0.000231483569101
Oeu046135.1 LOCOeu046135.1 1760 496 635 7.98503415020087 10.2356383870625 0.358230601843803 Up 3.22E-05 6.73E-05
Oeu058205.1 LOCOeu058205.1 2455 50 64 0.577067049814135 0.7395752251832 0.357957940796426 Up 0.1892114 0.252390759046961
Oeu013078.1 LOCOeu013078.1 3972 595 757 4.24439207623239 5.4068026325424 0.349217762361575 Up 9.32E-06 2.02E-05
Oeu044811.1 LOCOeu044811.1 3441 361 457 2.9725577345715 3.76777885364862 0.342009458742049 Up 0.000735462 0.001383382177239
Oeu050093.1 LOCOeu050093.1 486 20 25 1.16600790723762 1.45934379647694 0.323742225458502 Up 0.45879 0.531179866764754
Oeu033479.1 LOCOeu033479.1 896 1082 1335 34.2158253368702 42.2695021692949 0.304953373319251 Up 2.21E-07 5.26E-07
Oeu053602.1 LOCOeu053602.1 610 397 488 18.4403194785443 22.6957147228094 0.299556270991072 Up 0.00208174 0.003750185595218
Oeu002575.1 LOCOeu002575.1 4102 233 285 1.60941496099187 1.9710746879573 0.292446094968971 Up 0.0215382 0.034337162624747
Oeu004091.1 LOCOeu004091.1 2949 95 116 0.912760004699232 1.11593036107405 0.289939517367776 Up 0.1464862 0.198978298008503
Oeu020876.1 LOCOeu020876.1 2696 316 383 3.32104655715734 4.03025720457901 0.279233964319004 Up 0.01075294 0.017917209607874
Oeu049488.1 LOCOeu049488.1 3581 230 278 1.81983194458281 2.20239063562588 0.275265152350279 Up 0.032115 0.04972716885909
Oeu062253.1 LOCOeu062253.1 3123 66 79 0.598797144293208 0.717643877322264 0.261200759389797 Up 0.27855 0.337441205063147
Oeu041911.1 LOCOeu041911.1 3952 6332 7575 45.3974793187435 54.3775427078952 0.260398763681645 Up 2.38E-26 1.02E-25
Oeu041446.1 LOCOeu041446.1 1142 67 80 1.66232703482799 1.98736556241764 0.257653035000737 Up 0.28178 0.341149852983076
Oeu060821.2 LOCOeu060821.2 5726 384 450 1.90014896682075 2.22953886335667 0.230632821067031 Up 0.0212704 0.033995678609847
Oeu011755.2 LOCOeu011755.2 6295 110 128 0.495113444963645 0.57685692702931 0.220454417046488 Up 0.240318 0.31502445625617
Oeu022441.1 LOCOeu022441.1 2121 846 978 11.3015357639837 13.0813348649856 0.21099093240343 Up 0.001821162 0.003308393692702
Oeu031756.1 LOCOeu031756.1 8553 1150 1328 3.80966806591315 4.40487389686235 0.209435416086336 Up 0.000308852 0.000599408451062
Oeu057072.1 LOCOeu057072.1 10627 6431 7395 17.1465045158668 19.741555751291 0.203321188418806 Up 1.28E-16 4.33E-16
Oeu029702.2 LOCOeu029702.2 9510 1071 1231 3.19092592936184 3.67224301048612 0.20268641230535 Up 0.000764208 0.001435482739988
Oeu034752.2 LOCOeu034752.2 5158 110 126 0.604253419163657 0.693015717107888 0.197734340546407 Up 0.294166 0.354348447613108
Oeu012935.1 LOCOeu012935.1 2197 255 290 3.28865179663081 3.74474127765973 0.187369783727226 Up 0.1303206 0.178256397856177
Oeu016123.1 LOCOeu016123.1 3016 317 355 2.9780754344304 3.33926505578471 0.165150314823784 Up 0.1385234 0.188892716648482
Oeu020136.1 LOCOeu020136.1 3869 2021 2263 14.8004647523421 16.5935650096012 0.1649813934583 Up 0.000184769 0.000365401829804
Oeu034106.1 LOCOeu034106.1 4348 1131 1245 7.3702265678435 8.12332245569737 0.140360943536772 Up 0.01782354 0.028691733349244
Oeu039438.1 LOCOeu039438.1 1173 437 479 10.5558009955217 11.5848756950402 0.134206506806732 Up 0.1596886 0.216020873545142
Oeu021205.1 LOCOeu021205.1 6370 485 525 2.15729767515682 2.33815742336636 0.116146806050143 Up 0.201226 0.267853786235629
Oeu049489.1 LOCOeu049489.1 3943 112 121 0.804820471807733 0.870587586057552 0.113322445788141 Up 0.549948 0.59307515580032
Oeu039418.1 LOCOeu039418.1 7654 881 948 3.26133356160374 3.51377344480392 0.107559170548997 Up 0.1111136 0.157107450331082
Oeu063094.3 LOCOeu063094.3 8518 397 422 1.32056760764405 1.40549301670368 0.08991812213537 Up 0.372916 0.443365311211214
Oeu025275.1 LOCOeu025275.1 5231 664 698 3.59659162394578 3.78551158395168 0.073857925433877 Up 0.345096 0.411671888155863
Oeu049538.1 LOCOeu049538.1 3276 494 517 4.27258611723498 4.47713847363113 0.067467369301403 Up 0.457496 0.529724993269571
Oeu004424.1 LOCOeu004424.1 6162 731 758 3.36127040873644 3.48980683217493 0.054140572789801 Up 0.469234 0.54254742352589
Oeu059154.2 LOCOeu059154.2 6115 3272 3375 15.16088672139 15.6578162693135 0.046528884454953 Up 0.1886676 0.251689081932628
Oeu011253.1 LOCOeu011253.1 12194 169 174 0.392688590507849 0.404815315090295 0.043878190137696 Up 0.778564 0.806679022042329
Oeu033521.1 LOCOeu033521.1 1195 186 191 4.41014438421136 4.5343948870885 0.040084147498867 Up 0.78766 0.815407615172851
Oeu025962.1 LOCOeu025962.1 2208 326 330 4.18337021718974 4.24002822606834 0.019408190585887 Up 0.863314 0.886470333276949
Oeu005439.1 LOCOeu005439.1 7287 380 384 1.47755139500921 1.49498326704385 0.016921022961362 Up 0.871306 0.894136540233771
Oeu058207.1 LOCOeu058207.1 2455 4 4 0.046165363985131 0.04622345157395 0.001814130571151 Up 0.998452 1.01403491481836
Oeu018436.2 LOCOeu018436.2 1710 285 285 4.72233202431234 4.7282739005853 0.00181413057115 Up 0.988008 1.00824745302594
Oeu011585.1 LOCOeu011585.1 840 4 4 0.13492377212321 0.135093540016723 0.001814130571149 Up 0.998452 1.0136957240885
Oeu023334.1 LOCOeu023334.1 3939 1707 5 12.278782582637 0.036011225442386 -8.41350511756923 Down 0 0
Oeu035019.1 LOCOeu035019.1 1008 2 0 0.056218238384671 0.001 -5.8129663420329 Down 0.250472 0.305921264005059
Oeu059625.1 LOCOeu059625.1 1311 2 0 0.043225007087527 0.001 -5.43379429531106 Down 0.250472 0.306705858336695
Oeu002652.1 LOCOeu002652.1 870 1 0 0.032567807064223 0.001 -5.02537467479673 Down 0.500628 0.546166511014121
Oeu037721.1 LOCOeu037721.1 2314 2 0 0.024489189408707 0.001 -4.61407311642533 Down 0.250472 0.309866853848841
Oeu035020.1 LOCOeu035020.1 2325 2 0 0.024373326577096 0.001 -4.60723126465007 Down 0.250472 0.307042081006231
Oeu042348.1 LOCOeu042348.1 1234 1 0 0.022961095742199 0.001 -4.5211195863834 Down 0.500628 0.550904715887608
Oeu057141.1 LOCOeu057141.1 1707 1 0 0.016598706588093 0.001 -4.05299892250508 Down 0.500628 0.549056280913666
Oeu031771.1 LOCOeu031771.1 4312 851 67 5.59188945179472 0.440808466613008 -3.66511200065704 Down 6.51E-174 1.12E-172
Oeu057641.1 LOCOeu057641.1 1566 694 73 12.5566989458727 1.32246741280738 -3.2471531631271 Down 5.94E-128 7.89E-127
Oeu022737.1 LOCOeu022737.1 459 118 17 7.28411998521381 1.0507275334634 -2.79336607754035 Down 5.25E-20 1.94E-19
Oeu024032.1 LOCOeu024032.1 3336 70 12 0.594538204499755 0.10204907699105 -2.54250638565266 Down 2.49E-11 7.03E-11
Oeu036116.2 LOCOeu036116.2 1072 3520 782 93.0369891357058 20.6950197215916 -2.16852078564616 Down 0 0
Oeu064845.1 LOCOeu064845.1 1914 155 35 2.29455004316117 0.518776133293058 -2.14502725775812 Down 2.11E-19 7.71E-19
Oeu047170.1 LOCOeu047170.1 3033 1540 404 14.3865307961246 3.77887765744107 -1.92868902225932 Down 1.43E-155 2.24E-154
Oeu043067.1 LOCOeu043067.1 1960 1950 547 28.1894309614563 7.91744639883722 -1.83204725527327 Down 2.26E-183 4.11E-182
Oeu056467.1 LOCOeu056467.1 7448 7 2 0.026629691866423 0.00761805676786 -1.80554079148646 Down 0.1098178 0.155368329462294
Oeu042213.1 LOCOeu042213.1 1171 2115 905 51.1753999901995 21.9253008370437 -1.2228538354656 Down 4.36E-110 5.08E-109
Oeu033137.1 LOCOeu033137.1 1326 73 33 1.55986532929774 0.706031849408664 -1.14361630895041 Down 9.43E-05 0.000190668937885
Oeu005093.1 LOCOeu005093.1 5963 7965 3703 37.8467629451428 17.6174391284931 -1.10316568166989 Down 0 0
Oeu002863.1 LOCOeu002863.1 4268 461 222 3.06044291922398 1.47564686869251 -1.05239294350808 Down 3.02E-20 1.12E-19
Oeu063107.2 LOCOeu063107.2 8961 192 93 0.607089219061245 0.294428840143577 -1.04398955904198 Down 3.57E-09 9.25E-09
Oeu008204.1 LOCOeu008204.1 1024 60 30 1.66019485229731 0.83114189658726 - Down 0.001547918 0.002825173076798
Oeu006673.1 LOCOeu006673.1 4096 1706 859 11.8012184084134 5.94959074307047 - Down 1.11E-63 8.47E-63
Oeu033645.1 LOCOeu033645.1 801 17 9 0.601345651036028 0.318760038241706 - Down 0.1228704 0.172542363093192
Oeu037028.1 LOCOeu037028.1 4581 1802 1008 11.145569492876 6.24243626953501 - Down 3.74E-51 2.43E-50
Oeu017563.1 LOCOeu017563.1 6638 1585 938 6.76549827526519 4.00884686840826 - Down 3.53E-38 1.89E-37
Oeu010354.1 LOCOeu010354.1 1537 5 3 0.092173038861009 0.055373409375755 - Down 0.509052 0.551955770247512
Oeu007490.1 LOCOeu007490.1 2686 247 149 2.60554581535029 1.57374417986718 - Down 8.20E-07 1.89E-06
Oeu016644.1 LOCOeu016644.1 9609 6074 3704 17.9103619829367 10.9357018593618 - Down 1.56E-127 2.06E-126
Oeu059335.1 LOCOeu059335.1 3054 808 515 7.49635417611861 4.78400993870615 - Down 7.47E-16 2.47E-15
Oeu023619.1 LOCOeu023619.1 3609 1544 1003 12.1218298346438 7.88438690322037 - Down 7.64E-27 3.30E-26
Oeu053314.1 LOCOeu053314.1 3279 1252 814 10.8185904747284 7.04266231486996 - Down 5.33E-22 2.07E-21
Oeu023464.1 LOCOeu023464.1 3033 1488 970 13.9007518341776 9.07304784088574 - Down 1.41E-25 5.92E-25
Oeu046307.1 LOCOeu046307.1 7210 4796 3135 18.8474100321237 12.3354829500707 - Down 9.86E-78 8.70E-77
Oeu052131.2 LOCOeu052131.2 4885 1481 969 8.59010079181975 5.62746867103438 - Down 4.24E-25 1.77E-24
Oeu057051.1 LOCOeu057051.1 1757 435 293 7.01496106058919 4.73096500696013 - Down 1.45E-07 3.47E-07
Oeu052020.1 LOCOeu052020.1 2394 1635 1147 19.350909422934 13.5923061753668 - Down 2.44E-20 9.11E-20
Oeu050861.1 LOCOeu050861.1 8521 1074 759 3.57126012964074 2.5269991014277 - Down 2.03E-13 6.21E-13
Oeu020212.1 LOCOeu020212.1 4882 23094 16568 134.032202912088 96.277806618063 -0.47730448774033 Down 8.67E-235 1.99E-233
Oeu045098.1 LOCOeu045098.1 1830 2576 1852 39.8843517856675 28.7106992258491 -0.47423436428323 Down 1.76E-27 7.73E-27
Oeu051655.1 LOCOeu051655.1 440 44 32 2.8333992145874 2.06324679298268 - Down 0.1727946 0.232838463224988
Oeu056039.1 LOCOeu056039.1 1405 533 389 10.7487671272248 7.85465571812533 - Down 2.25E-06 5.05E-06
Oeu033361.1 LOCOeu033361.1 4718 2862 2121 17.1877671728469 12.7537120938636 - Down 1.17E-25 4.94E-25
Oeu044652.1 LOCOeu044652.1 1563 3050 2299 55.2902597856147 41.7286053644745 -0.40598864604828 Down 1.33E-24 5.49E-24
Oeu058610.1 LOCOeu058610.1 6555 499 387 2.1569278536676 1.67491258537896 - Down 0.0001792786 0.000354956926186
Oeu039278.1 LOCOeu039278.1 2200 373 297 4.80389957745955 3.82990185947409 - Down 0.00349518 0.006179093182726
Oeu008438.1 LOCOeu008438.1 1649 10 8 0.17182530106655 0.137633200259608 -0.32011396431622 Down 0.649602 0.685938516624422
Oeu056635.1 LOCOeu056635.1 16569 2592 2081 4.43247677241267 3.56311352059316 -0.31497462257814 Down 1.02E-13 3.13E-13
Oeu055672.1 LOCOeu055672.1 1672 820 664 13.8958573921153 11.2664134090501 - Down 5.64E-05 0.000116028159411
Oeu004112.1 LOCOeu004112.1 2089 1688 1376 22.8950592351534 18.6867541039886 - Down 2.08E-08 5.19E-08
Oeu004111.1 LOCOeu004111.1 2960 916 760 8.76822189379075 7.28409763063141 - Down 0.00015294 0.000304126511301
Oeu020873.1 LOCOeu020873.1 6983 677 573 2.74697303204307 2.32791145212835 - Down 0.00350414 0.006194418047259
Oeu049377.1 LOCOeu049377.1 2572 7 6 0.077114286555645 0.06618112769093 -0.2205782907653 Down 0.792372 0.819546864862233
Oeu016465.1 LOCOeu016465.1 396 57 49 4.07837765736066 3.51038516861636 - Down 0.443306 0.518536717077736
Oeu015314.1 LOCOeu015314.1 1324 15 13 0.321004442740265 0.278553900487654 - Down 0.713616 0.74608022556835
Oeu047429.3 LOCOeu047429.3 6211 765 669 3.48985734850968 3.05575453823046 - Down 0.01203172 0.019936201129265
Oeu039501.1 LOCOeu039501.1 8817 418 368 1.34326967414941 1.18407947969744 - Down 0.0775502 0.111623218230472
Oeu021513.1 LOCOeu021513.1 2547 311 275 3.45970614737606 3.06307496504348 - Down 0.1413184 0.192531028252645
Oeu017816.1 LOCOeu017816.1 3306 52 46 0.445664728247263 0.394737929994417 - Down 0.550894 0.593507903808123
Oeu003437.1 LOCOeu003437.1 594 276 245 13.1652892799011 11.7012838953879 - Down 0.179386 0.240174216963892
Oeu002935.1 LOCOeu002935.1 5786 837 761 4.09878178812592 3.73129945213835 - Down 0.0606948 0.091221452849008
Oeu030489.1 LOCOeu030489.1 4153 406 374 2.76994962947866 2.55483906402923 - Down 0.259526 0.315727284434138
Oeu038397.1 LOCOeu038397.1 3186 391 362 3.47727273353319 3.22341836537077 - Down 0.298868 0.35971669519898
Oeu028295.1 LOCOeu028295.1 3371 1433 1327 12.0446783580651 11.1677593581905 -0.1090561083208 Down 0.0472044 0.071737654919352
Oeu002862.1 LOCOeu002862.1 2952 313 294 3.00424781221496 2.8254319649839 - Down 0.450248 0.526193296589659
Oeu028194.1 LOCOeu028194.1 8552 4247 3990 14.0709149489625 13.2360707647348 - Down 0.00552568 0.009520444400114
Oeu052821.2 LOCOeu052821.2 6795 142 134 0.592115803489936 0.559460223115611 - Down 0.638292 0.674968692912602
Oeu035458.1 LOCOeu035458.1 3022 615 583 5.76618304755544 5.47303180153785 - Down 0.366864 0.436414208784748
Oeu005478.2 LOCOeu005478.2 6202 1373 1313 6.27258484622461 6.00602092692857 - Down 0.260628 0.316986250042933
Oeu060130.1 LOCOeu060130.1 1836 115 110 1.77473262351608 1.69970630413197 -0.06231620684857 Down 0.746678 0.777147188233277
Oeu000366.2 LOCOeu000366.2 5600 317 305 1.60390634111466 1.54513236394127 - Down 0.641916 0.678497004825631
Oeu046692.2 LOCOeu046692.2 2130 468 452 6.22549686585402 6.02022479736494 - Down 0.611384 0.654511886529111
Oeu046809.1 LOCOeu046809.1 3959 1956 1920 13.9988099614371 13.7584529766968 - Down 0.58988 0.633197868943566
Oeu048624.1 LOCOeu048624.1 7162 539 531 2.1323683002829 2.10336227970745 - Down 0.82287 0.848282748908297
Oeu011129.1 LOCOeu011129.1 5365 840 838 4.43626344874822 4.43126955678339 - Down 0.981618 1.00201531839147
