# Supplementary material for: Genome Wide MeDIP-Seq Profiling of Wild and Cultivated Olives Trees Suggests DNA Methylation Fingerprint on the Sensory Quality of Olive Oil
Source: Plants (Basel). 2021 Jul 9;10(7):1405. doi: 10.3390/plants10071405 (PMC8309279; doi:10.3390/plants10071405)
Supplement: Supplementary file 1 [file plants-10-01405-s001.zip › Additional file 3 fruit methyltransferases differential gene expression between july and november.xlsx]

## Sheet: Sheet1
geneID	Symbol	geneLength	JF-Expression	NF-Expression	JF-RPKM	NF-RPKM	log2 Ratio(NF/JF)	Up-Down-Regulation(NF/JF)	P-value	FDR
Oeu042263.1	LOCOeu042263.1	840	0	10	0.001	0.344834	8.42976	Up	0.000765458	0.00177374
Oeu019604.1	LOCOeu019604.1	1632	0	14	0.001	0.248483	7.957	Up	4.38e-05	0.000114636
Oeu033098.1	LOCOeu033098.1	1133	0	5	0.001	0.127829	6.99807	Up	0.0273622	0.0503788
Oeu017307.1	LOCOeu017307.1	823	0	2	0.001	0.0703913	6.13733	Up	0.233932	0.33695
Oeu059625.1	LOCOeu059625.1	1311	0	3	0.001	0.0662838	6.05058	Up	0.114405	0.180383
Oeu023334.1	LOCOeu023334.1	3939	0	9	0.001	0.0661829	6.04839	Up	0.00156519	0.00349577
Oeu031244.1	LOCOeu031244.1	1156	0	2	0.001	0.0501142	5.64715	Up	0.233932	0.327564
Oeu026832.1	LOCOeu026832.1	1331	0	2	0.001	0.0435252	5.44378	Up	0.233932	0.330921
Oeu062771.1	LOCOeu062771.1	3674	0	5	0.001	0.0394203	5.30087	Up	0.0273622	0.0503745
Oeu045085.1	LOCOeu045085.1	1783	0	2	0.001	0.0324913	5.02198	Up	0.233932	0.337857
Oeu010361.1	LOCOeu010361.1	1071	201	5376	5.20321	145.398	4.80446	Up	0	0
Oeu064844.1	LOCOeu064844.1	2371	0	2	0.001	0.0244336	4.61079	Up	0.233932	0.334325
Oeu036876.1	LOCOeu036876.1	1452	0	1	0.001	0.0199491	4.31825	Up	0.47834	0.583305
Oeu013112.1	LOCOeu013112.1	3078	0	2	0.001	0.0188213	4.2343	Up	0.233932	0.336623
Oeu028272.1	LOCOeu028272.1	1405	10	142	0.197328	2.92753	3.89102	Up	1.41e-32	9.9e-32
Oeu010354.1	LOCOeu010354.1	1537	4	36	0.0721524	0.67845	3.23312	Up	4.91e-08	1.57e-07
Oeu001254.1	LOCOeu001254.1	4872	17	107	0.0967401	0.636159	2.7172	Up	2.91e-18	1.44e-17
Oeu031790.1	LOCOeu031790.1	14217	60	317	0.117006	0.645863	2.46465	Up	4.83e-46	4.31e-45
Oeu043067.1	LOCOeu043067.1	1960	189	807	2.67344	11.9263	2.15738	Up	1.15e-97	1.84e-96
Oeu044304.1	LOCOeu044304.1	1340	708	3019	14.6485	65.26	2.15545	Up	0	0
Oeu024032.1	LOCOeu024032.1	3336	49	191	0.407225	1.65843	2.02592	Up	1.39e-22	7.77e-22
Oeu031949.1	LOCOeu031949.1	19274	452	1708	0.650177	2.56688	1.98111	Up	2.26e-183	6.41e-182
Oeu028270.1	LOCOeu028270.1	2872	320	1173	3.08909	11.8305	1.93726	Up	7.18e-123	1.41e-121
Oeu041446.1	LOCOeu041446.1	1142	20	71	0.485544	1.80087	1.89102	Up	1.42e-08	4.69e-08
Oeu032220.1	LOCOeu032220.1	8086	472	1409	1.61835	5.04738	1.64101	Up	2.97e-117	5.63e-116
Oeu048228.1	LOCOeu048228.1	1114	87	258	2.1652	6.70847	1.63148	Up	1.17e-22	6.56e-22
Oeu047429.3	LOCOeu047429.3	6211	440	1258	1.96407	5.86689	1.57875	Up	2.83e-99	4.62e-98
Oeu052020.1	LOCOeu052020.1	2394	649	1853	7.51598	22.4202	1.57677	Up	4.59e-145	1.04e-143
Oeu005439.1	LOCOeu005439.1	7287	296	740	1.12618	2.94152	1.38513	Up	5.8e-49	5.43e-48
Oeu007381.1	LOCOeu007381.1	3582	30	72	0.232199	0.582232	1.32623	Up	1.01e-05	2.77e-05
Oeu038787.1	LOCOeu038787.1	736	152	359	5.72573	14.1288	1.30311	Up	1.54e-22	8.57e-22
Oeu049488.1	LOCOeu049488.1	3581	106	241	0.820666	1.9494	1.24817	Up	1.04e-14	4.52e-14
Oeu016332.2	LOCOeu016332.2	2538	38	86	0.415104	0.981513	1.24153	Up	4.47e-06	1.26e-05
Oeu046383.1	LOCOeu046383.1	6632	362	816	1.51331	3.56397	1.23578	Up	2.25e-45	1.99e-44
Oeu034751.1	LOCOeu034751.1	5158	34	75	0.182752	0.421181	1.20455	Up	2.9e-05	7.7e-05
Oeu033645.1	LOCOeu033645.1	801	5	11	0.173062	0.397786	1.2007	Up	0.12024	0.188235
Oeu034106.1	LOCOeu034106.1	4348	569	1250	3.62817	8.3274	1.19862	Up	2.01e-65	2.33e-64
Oeu049489.1	LOCOeu049489.1	3943	55	118	0.386724	0.866851	1.16448	Up	3.14e-07	9.57e-07
Oeu047790.3	LOCOeu047790.3	8108	64	136	0.218842	0.485863	1.15066	Up	5.3e-08	1.7e-07
Oeu051405.1	LOCOeu051405.1	19403	501	1057	0.715869	1.57796	1.14029	Up	1.79e-51	1.74e-50
Oeu017184.1	LOCOeu017184.1	2741	1774	3711	17.9436	39.2167	1.128	Up	5.01e-173	1.34e-171
Oeu037028.1	LOCOeu037028.1	4581	778	1583	4.70852	10.0094	1.08802	Up	9.23e-71	1.14e-69
Oeu061032.1	LOCOeu061032.1	12106	1651	3340	3.78104	7.99162	1.07971	Up	2.17e-145	4.94e-144
Oeu023619.1	LOCOeu023619.1	3609	498	1003	3.82567	8.05013	1.0733	Up	1.58e-44	1.38e-43
Oeu001773.1	LOCOeu001773.1	2308	100	201	1.20124	2.52261	1.07039	Up	4.26e-10	1.52e-09
Oeu025389.1	LOCOeu025389.1	553	11	22	0.551483	1.15236	1.0632	Up	0.0427418	0.075515
Oeu011586.1	LOCOeu011586.1	946	2	4	0.0586143	0.122478	1.0632	Up	0.41799	0.520974
Oeu060130.1	LOCOeu060130.1	1836	66	131	0.996635	2.06675	1.05223	Up	6.82e-07	2.04e-06
Oeu004112.1	LOCOeu004112.1	2089	707	1388	9.38309	19.246	1.03642	Up	1.19e-57	1.25e-56
Oeu051655.1	LOCOeu051655.1	440	21	41	1.32322	2.69911	1.02843	Up	0.00670058	0.0136969
Oeu060531.1	LOCOeu060531.1	5473	141	270	0.714263	1.42898	1.00046	Up	7.42e-12	2.88e-11
Oeu018436.2	LOCOeu018436.2	1710	136	260	2.20499	4.40419	0.998102	Up	1.98e-11	7.5e-11
Oeu006673.1	LOCOeu006673.1	4096	1203	2228	8.14274	15.7559	0.95231	Up	1.05e-79	1.41e-78
Oeu056635.1	LOCOeu056635.1	16569	2215	4064	3.70631	7.10471	0.938791	Up	1.89e-140	4.16e-139
Oeu046307.1	LOCOeu046307.1	7210	774	1391	2.97626	5.58831	0.908914	Up	8.95e-47	8.09e-46
Oeu042964.1	LOCOeu042964.1	11043	25	44	0.062765	0.115413	0.878773	Up	0.0136901	0.0266193
Oeu004424.1	LOCOeu004424.1	6162	431	746	1.93919	3.50676	0.854685	Up	1.85e-23	1.06e-22
Oeu034542.1	LOCOeu034542.1	6037	126	215	0.578648	1.03159	0.83411	Up	1.58e-07	4.93e-07
Oeu048744.1	LOCOeu048744.1	10444	10	17	0.0265459	0.0471488	0.828732	Up	0.149275	0.227186
Oeu036116.2	LOCOeu036116.2	1072	66	112	1.70692	3.0263	0.826158	Up	0.000178337	0.000442124
Oeu057051.1	LOCOeu057051.1	1757	298	504	4.70229	8.30898	0.821308	Up	2.24e-15	1e-14
Oeu029132.1	LOCOeu029132.1	2771	35	59	0.350184	0.616743	0.816557	Up	0.00722036	0.0147013
Oeu040512.1	LOCOeu040512.1	495	3	5	0.168028	0.292586	0.800163	Up	0.465656	0.573457
Oeu050091.1	LOCOeu050091.1	8509	3	5	0.00977479	0.0170208	0.800163	Up	0.465656	0.573161
Oeu053270.1	LOCOeu053270.1	2446	820	1361	9.29442	16.1172	0.794168	Up	9.83e-37	7.48e-36
Oeu004111.1	LOCOeu004111.1	2960	432	707	4.04629	6.91858	0.773876	Up	4.63e-19	2.34e-18
Oeu020873.1	LOCOeu020873.1	6983	699	1136	2.77524	4.71222	0.763796	Up	5e-29	3.27e-28
Oeu000366.2	LOCOeu000366.2	5600	334	539	1.65357	2.78798	0.753634	Up	2.72e-14	1.17e-13
Oeu050093.1	LOCOeu050093.1	486	84	135	4.7919	8.04612	0.747695	Up	0.000158932	0.000396168
Oeu002935.1	LOCOeu002935.1	5786	880	1409	4.21666	7.05377	0.742293	Up	5.87e-34	4.23e-33
Oeu002012.3	LOCOeu002012.3	11017	358	565	0.900916	1.4855	0.721488	Up	6.31e-14	2.67e-13
Oeu020872.1	LOCOeu020872.1	5020	243	380	1.34205	2.19265	0.70824	Up	1.44e-09	4.99e-09
Oeu004577.1	LOCOeu004577.1	4804	249	387	1.43701	2.33344	0.699385	Up	1.54e-09	5.36e-09
Oeu038595.1	LOCOeu038595.1	4278	143	220	0.926745	1.4896	0.684685	Up	7.93e-06	2.2e-05
Oeu029978.1	LOCOeu029978.1	27888	624	960	0.620343	0.99711	0.684685	Up	9.59e-21	5.1e-20
Oeu030489.1	LOCOeu030489.1	4153	564	859	3.76515	5.99129	0.67016	Up	4.35e-18	2.13e-17
Oeu005478.2	LOCOeu005478.2	6202	1297	1961	5.79793	9.15872	0.659608	Up	3.55e-38	2.77e-37
Oeu009513.1	LOCOeu009513.1	3665	3612	5408	27.3236	42.7417	0.645494	Up	2.45e-98	3.97e-97
Oeu021205.1	LOCOeu021205.1	6370	338	506	1.4711	2.30091	0.645311	Up	1.25e-10	4.58e-10
Oeu064845.1	LOCOeu064845.1	1914	84	125	1.21675	1.89172	0.636664	Up	0.00160995	0.00358602
Oeu012935.1	LOCOeu012935.1	2197	277	412	3.49554	5.43196	0.635955	Up	1.01e-08	3.36e-08
Oeu062013.1	LOCOeu062013.1	6379	1044	1545	4.53746	7.0156	0.628682	Up	4.42e-28	2.84e-27
Oeu029149.3	LOCOeu029149.3	7273	285	421	1.08642	1.67671	0.626055	Up	1.12e-08	3.73e-08
Oeu059335.1	LOCOeu059335.1	3054	834	1213	7.57115	11.5048	0.603657	Up	6.15e-21	3.28e-20
Oeu046516.1	LOCOeu046516.1	11212	467	676	1.15478	1.74644	0.596798	Up	4.05e-12	1.59e-11
Oeu039418.1	LOCOeu039418.1	7654	873	1247	3.16221	4.71918	0.577605	Up	5.79e-20	3e-19
Oeu047170.1	LOCOeu047170.1	3033	389	553	3.55584	5.28131	0.570706	Up	1.69e-09	5.86e-09
Oeu005313.2	LOCOeu005313.2	4745	2624	3696	15.3318	22.5624	0.557394	Up	1.56e-52	1.53e-51
Oeu029702.2	LOCOeu029702.2	9510	762	1069	2.22146	3.25601	0.551596	Up	4.48e-16	2.05e-15
Oeu033479.1	LOCOeu033479.1	896	602	838	18.6274	27.091	0.540384	Up	1.66e-12	6.61e-12
Oeu046809.1	LOCOeu046809.1	3959	1080	1456	7.56316	10.6528	0.494176	Up	9.49e-18	4.59e-17
Oeu028901.1	LOCOeu028901.1	13851	1292	1739	2.58611	3.6367	0.491849	Up	9.94e-21	5.28e-20
Oeu056039.1	LOCOeu056039.1	1405	415	555	8.18911	11.4421	0.482574	Up	2.2e-07	6.77e-07
Oeu055672.1	LOCOeu055672.1	1672	230	307	3.81379	5.31852	0.479802	Up	0.000126901	0.000319122
Oeu042213.1	LOCOeu042213.1	1171	69	92	1.63364	2.27573	0.478235	Up	0.0368014	0.0657421
Oeu004092.1	LOCOeu004092.1	2398	56	74	0.647446	0.893864	0.465296	Up	0.0680064	0.114135
Oeu049538.1	LOCOeu049538.1	3276	693	915	5.86481	8.09033	0.464113	Up	1.36e-10	4.97e-10
Oeu034752.2	LOCOeu034752.2	5158	138	182	0.741759	1.02207	0.462467	Up	0.00435472	0.00918733
Oeu002808.1	LOCOeu002808.1	6956	395	520	1.57435	2.16537	0.459856	Up	1.6e-06	4.67e-06
Oeu001264.1	LOCOeu001264.1	2312	1550	2027	18.587	25.3954	0.450275	Up	1.48e-20	7.81e-20
Oeu046692.2	LOCOeu046692.2	2130	286	371	3.72264	5.04526	0.438601	Up	0.000104788	0.00026549
Oeu030523.1	LOCOeu030523.1	16313	1010	1295	1.71653	2.29946	0.421794	Up	2.69e-12	1.06e-11
Oeu021071.2	LOCOeu021071.2	2592	3385	4291	36.2067	47.9526	0.405355	Up	1.32e-34	9.66e-34
Oeu011084.1	LOCOeu011084.1	6216	2327	2928	10.3789	13.6442	0.394641	Up	4.82e-23	2.72e-22
Oeu027750.2	LOCOeu027750.2	2759	203	254	2.0399	2.66668	0.386546	Up	0.00432146	0.00912388
Oeu002863.1	LOCOeu002863.1	4268	451	560	2.92966	3.8006	0.375496	Up	3.69e-05	9.74e-05
Oeu052077.3	LOCOeu052077.3	7339	2299	2846	8.68494	11.2328	0.371126	Up	3.5e-20	1.83e-19
Oeu057072.1	LOCOeu057072.1	10627	4438	5460	11.5782	14.8823	0.362188	Up	1.25e-35	9.36e-35
Oeu020876.1	LOCOeu020876.1	2696	367	448	3.77408	4.81335	0.350916	Up	0.000534114	0.00125997
Oeu050861.1	LOCOeu050861.1	8521	863	1048	2.80792	3.56254	0.343403	Up	2.09e-07	6.45e-07
Oeu033137.1	LOCOeu033137.1	1326	135	163	2.82264	3.56068	0.33511	Up	0.0456264	0.0803172
Oeu021898.3	LOCOeu021898.3	6051	420	503	1.92436	2.40785	0.323366	Up	0.000679588	0.00158503
Oeu024024.1	LOCOeu024024.1	2648	157	188	1.64379	2.0565	0.323165	Up	0.0380082	0.0677935
Oeu033521.1	LOCOeu033521.1	1195	127	152	2.94646	3.68438	0.32244	Up	0.0627146	0.105962
Oeu052131.2	LOCOeu052131.2	4885	1000	1194	5.67545	7.07993	0.319	Up	2.35e-07	7.24e-07
Oeu041911.1	LOCOeu041911.1	3952	7184	8573	50.3981	62.8355	0.31821	Up	1.93e-43	1.65e-42
Oeu002575.1	LOCOeu002575.1	4102	235	280	1.58832	1.9772	0.315963	Up	0.013158	0.0258009
Oeu045098.1	LOCOeu045098.1	1830	626	745	9.48392	11.7922	0.314275	Up	5.68e-05	0.000147311
Oeu054285.1	LOCOeu054285.1	56150	2197	2614	1.08479	1.34848	0.313921	Up	4.93e-14	2.1e-13
Oeu003437.1	LOCOeu003437.1	594	184	218	8.58808	10.6306	0.307819	Up	0.0328374	0.0593523
Oeu044739.1	LOCOeu044739.1	5410	338	400	1.73214	2.14167	0.306174	Up	0.00401326	0.00850413
Oeu054882.1	LOCOeu054882.1	3169	1931	2267	16.8937	20.7214	0.294633	Up	3.93e-11	1.47e-10
Oeu016644.1	LOCOeu016644.1	9609	851	998	2.45537	3.00844	0.293078	Up	1.29e-05	3.53e-05
Oeu044652.1	LOCOeu044652.1	1563	1203	1402	21.3389	25.9823	0.284047	Up	5.23e-07	1.57e-06
Oeu025222.1	LOCOeu025222.1	13278	1361	1571	2.84178	3.42715	0.270213	Up	4.08e-07	1.24e-06
Oeu046302.1	LOCOeu046302.1	1656	1232	1414	20.626	24.7331	0.261977	Up	3.08e-06	8.81e-06
Oeu037832.1	LOCOeu037832.1	5057	3021	3462	16.5624	19.83	0.259777	Up	4.42e-13	1.81e-12
Oeu005141.2	LOCOeu005141.2	6615	970	1111	4.06543	4.86489	0.258999	Up	4.31e-05	0.000112931
Oeu035823.1	LOCOeu035823.1	10801	5426	6175	13.9277	16.5601	0.249747	Up	1.22e-20	6.49e-20
Oeu064015.2	LOCOeu064015.2	9797	734	813	2.07715	2.40373	0.210672	Up	0.00410514	0.00868982
Oeu039501.1	LOCOeu039501.1	8817	462	511	1.45273	1.67876	0.208628	Up	0.0242038	0.045119
Oeu052821.2	LOCOeu052821.2	6795	386	426	1.57493	1.81597	0.20545	Up	0.0426006	0.0752934
Oeu025610.1	LOCOeu025610.1	2900	127	139	1.21414	1.38837	0.193453	Up	0.27463	0.3624
Oeu006297.1	LOCOeu006297.1	1514	55	60	1.00717	1.14793	0.188728	Up	0.483708	0.573764
Oeu025174.1	LOCOeu025174.1	2820	33	36	0.324436	0.369779	0.188728	Up	0.58777	0.660447
Oeu041197.1	LOCOeu041197.1	7547	2225	2406	8.17373	9.23443	0.176028	Up	3.32e-05	8.78e-05
Oeu011129.1	LOCOeu011129.1	5365	756	817	3.90676	4.41104	0.175147	Up	0.0160991	0.0309586
Oeu005122.1	LOCOeu005122.1	2020	192	207	2.63521	2.9683	0.171722	Up	0.234748	0.325627
Oeu013636.1	LOCOeu013636.1	5936	799	860	3.73179	4.19656	0.169338	Up	0.0168616	0.0323134
Oeu028295.1	LOCOeu028295.1	3371	718	764	5.90514	6.56483	0.152786	Up	0.0415422	0.0735408
Oeu006339.1	LOCOeu006339.1	25700	863	914	0.930985	1.03015	0.146031	Up	0.0329128	0.0594836
Oeu033041.1	LOCOeu033041.1	1757	241	254	3.80286	4.18746	0.138992	Up	0.28387	0.373376
Oeu063293.1	LOCOeu063293.1	1022	132	139	3.58086	3.93961	0.137744	Up	0.431944	0.535721
Oeu025362.1	LOCOeu025362.1	5683	1350	1411	6.58599	7.19181	0.126956	Up	0.0207864	0.0391
Oeu005093.1	LOCOeu005093.1	5963	1323	1373	6.1512	6.66952	0.116716	Up	0.0357024	0.0638692
Oeu044811.1	LOCOeu044811.1	3441	459	476	3.69822	4.00693	0.115664	Up	0.220248	0.32026
Oeu023464.1	LOCOeu023464.1	3033	860	888	7.86124	8.48066	0.10942	Up	0.112833	0.1795
Oeu015592.2	LOCOeu015592.2	6366	595	614	2.59128	2.79377	0.108546	Up	0.190807	0.283215
Oeu040454.1	LOCOeu040454.1	8893	3708	3815	11.56	12.4261	0.104239	Up	0.00172789	0.00383421
Oeu012929.1	LOCOeu012929.1	369	43	44	3.23078	3.45394	0.0963639	Up	0.75463	0.803261
Oeu054710.1	LOCOeu054710.1	2064	275	281	3.69392	3.94353	0.0943356	Up	0.440514	0.545783
Oeu025275.1	LOCOeu025275.1	5231	95	97	0.503505	0.537126	0.0932543	Up	0.653746	0.717491
Oeu011253.1	LOCOeu011253.1	12194	341	346	0.775306	0.8219	0.0841974	Up	0.4441	0.54918
Oeu014380.1	LOCOeu014380.1	9656	3286	3333	9.43485	9.99832	0.0836859	Up	0.0182888	0.0346601
Oeu004091.1	LOCOeu004091.1	2949	199	201	1.87087	1.97429	0.0776241	Up	0.590088	0.662861
Oeu056467.1	LOCOeu056467.1	7448	2	2	0.00744484	0.0077782	0.0631971	Up	0.958952	0.97494
Oeu034436.1	LOCOeu034436.1	12801	251	251	0.543619	0.567961	0.0631971	Up	0.623112	0.689973
Oeu026971.2	LOCOeu026971.2	1554	423	422	7.54665	7.86594	0.0597824	Up	0.546616	0.620506
Oeu037281.1	LOCOeu037281.1	6602	783	779	3.28815	3.41783	0.0558081	Up	0.444368	0.549416
Oeu044016.1	LOCOeu044016.1	6580	1473	1440	6.20643	6.33907	0.0305085	Up	0.567978	0.640555
Oeu059154.2	LOCOeu059154.2	6115	1913	1849	8.67328	8.75849	0.0141054	Up	0.76401	0.811274
Oeu044229.1	LOCOeu044229.1	4302	798	769	5.14277	5.1778	0.00979193	Up	0.892612	0.927819
Oeu033361.1	LOCOeu033361.1	4718	577	556	3.39065	3.41355	0.00971064	Up	0.909184	0.942353
Oeu063094.3	LOCOeu063094.3	8518	345	331	1.12291	1.12559	0.00343193	Up	0.974462	0.97692
Oeu032712.1	LOCOeu032712.1	1163	2	0	0.0476777	0.001	-5.57524	Down	0.266786	0.356365
Oeu064414.1	LOCOeu064414.1	2571	2	0	0.0215671	0.001	-4.43076	Down	0.266786	0.360459
Oeu009372.1	LOCOeu009372.1	744	213	18	7.93728	0.700791	-3.50159	Down	6.61e-42	5.52e-41
Oeu057944.1	LOCOeu057944.1	1725	39	4	0.626816	0.0671676	-3.22221	Down	3.73e-08	1.2e-07
Oeu007377.1	LOCOeu007377.1	3926	93	10	0.656746	0.07378	-3.15403	Down	1.77e-17	8.52e-17
Oeu007378.1	LOCOeu007378.1	1985	23	3	0.321242	0.0437774	-2.8754	Down	7.79e-05	0.000199695
Oeu055004.1	LOCOeu055004.1	1258	28368	3721	625.191	85.6777	-2.86731	Down	0	0
Oeu046375.1	LOCOeu046375.1	1186	119	19	2.78181	0.464043	-2.58369	Down	3.58e-18	1.76e-17
Oeu057945.1	LOCOeu057945.1	1919	71	12	1.02577	0.181132	-2.50159	Down	5.12e-11	1.91e-10
Oeu027922.1	LOCOeu027922.1	5078	1	0	0.00545974	0.001	-2.44883	Down	0.522138	0.600468
Oeu046864.1	LOCOeu046864.1	807	182	36	6.25263	1.29216	-2.27467	Down	1.63e-23	9.32e-23
Oeu020212.1	LOCOeu020212.1	4882	28662	5839	162.77	34.6441	-2.23215	Down	0	0
Oeu018033.1	LOCOeu018033.1	23241	1984	425	2.36675	0.529692	-2.15968	Down	2.43e-225	8.38e-224
Oeu058207.1	LOCOeu058207.1	2455	8	2	0.0903448	0.0235976	-1.9368	Down	0.0767332	0.126481
Oeu043589.1	LOCOeu043589.1	845	8	2	0.262481	0.0685587	-1.9368	Down	0.0767332	0.126355
Oeu013071.1	LOCOeu013071.1	2193	4	1	0.0505692	0.0132084	-1.9368	Down	0.239962	0.331883
Oeu017115.1	LOCOeu017115.1	5023	53	14	0.292535	0.0807335	-1.85737	Down	2.66e-06	7.64e-06
Oeu019852.1	LOCOeu019852.1	1072	776	211	20.0693	5.70134	-1.81562	Down	2.18e-71	2.71e-70
Oeu050109.1	LOCOeu050109.1	4101	498	139	3.3667	0.98178	-1.77786	Down	3.78e-45	3.32e-44
Oeu024225.1	LOCOeu024225.1	5380	2453	716	12.641	3.85496	-1.71332	Down	1.3e-204	4.05e-203
Oeu031771.1	LOCOeu031771.1	4312	20	6	0.128593	0.0403052	-1.67377	Down	0.00829312	0.016756
Oeu029855.1	LOCOeu029855.1	5316	1410	460	7.35358	2.50647	-1.55279	Down	4.31e-103	7.3e-102
Oeu045493.1	LOCOeu045493.1	3374	1408	469	11.5697	4.0264	-1.52279	Down	4.26e-100	7.03e-99
Oeu034044.1	LOCOeu034044.1	4011	1921	673	13.2782	4.86017	-1.44998	Down	1.76e-126	3.54e-125
Oeu061357.2	LOCOeu061357.2	14717	1630	574	3.07067	1.12975	-1.44255	Down	8.47e-107	1.48e-105
Oeu049953.1	LOCOeu049953.1	1335	652	231	13.5404	5.0121	-1.43378	Down	2.13e-43	1.82e-42
Oeu047120.1	LOCOeu047120.1	3750	1835	654	13.5666	5.05168	-1.42522	Down	7.24e-118	1.38e-116
Oeu020247.1	LOCOeu020247.1	1190	722	269	16.8211	6.54778	-1.3612	Down	2.19e-44	1.9e-43
Oeu028219.2	LOCOeu028219.2	2294	6958	2801	84.0922	35.3679	-1.24953	Down	0	0
Oeu058298.1	LOCOeu058298.1	4885	660	266	3.7458	1.57727	-1.24784	Down	8.23e-36	6.16e-35
Oeu056654.1	LOCOeu056654.1	2670	574	232	5.96026	2.5169	-1.24373	Down	3.32e-31	2.27e-30
Oeu053602.1	LOCOeu053602.1	610	198	83	8.99912	3.94128	-1.19112	Down	4.56e-11	1.7e-10
Oeu057778.2	LOCOeu057778.2	7921	889	373	3.11162	1.36401	-1.18981	Down	2.48e-44	2.15e-43
Oeu053764.1	LOCOeu053764.1	1233	9	4	0.202369	0.0939693	-1.10673	Down	0.207814	0.303547
Oeu057941.1	LOCOeu057941.1	1567	26	12	0.460012	0.22182	-1.05228	Down	0.033515	0.0604168
Oeu008209.1	LOCOeu008209.1	1039	26	12	0.693781	0.334545	-1.05228	Down	0.033515	0.0604092
Oeu008438.1	LOCOeu008438.1	1649	388	181	6.52343	3.17941	-1.03687	Down	1.55e-16	7.24e-16
Oeu055251.1	LOCOeu055251.1	10412	2539	1204	6.76073	3.34951	-1.01323	Down	1.67e-95	2.63e-94
Oeu056727.1	LOCOeu056727.1	3538	1100	523	8.61985	4.28186	-1.00942	Down	3.86e-42	3.24e-41
Oeu038844.1	LOCOeu038844.1	28257	151	73	0.148155	0.0748317	-0.985383	Down	8.34e-07	2.48e-06
Oeu000853.1	LOCOeu000853.1	3600	492	239	3.78902	1.92302	-0.978451	Down	7.92e-19	3.98e-18
Oeu027984.2	LOCOeu027984.2	3256	1868	911	15.9059	8.10444	-0.972774	Down	2.9e-66	3.39e-65
Oeu053186.1	LOCOeu053186.1	1215	1506	739	34.3648	17.618	-0.963878	Down	5.55e-53	5.51e-52
Oeu020136.1	LOCOeu020136.1	3869	2235	1115	16.0156	8.34767	-0.940034	Down	1.19e-74	1.54e-73
Oeu022205.1	LOCOeu022205.1	3642	14	7	0.106574	0.0556733	-0.936803	Down	0.16262	0.244659
Oeu037721.1	LOCOeu037721.1	2314	2	1	0.0239625	0.0125177	-0.936803	Down	0.658202	0.720944
Oeu029377.1	LOCOeu029377.1	8894	12	6	0.0374067	0.0195408	-0.936803	Down	0.19851	0.293735
Oeu057141.1	LOCOeu057141.1	1707	4	2	0.0649668	0.0339379	-0.936803	Down	0.489834	0.578903
Oeu039438.1	LOCOeu039438.1	1173	195	99	4.60894	2.4447	-0.914777	Down	1.39e-07	4.35e-07
Oeu056396.1	LOCOeu056396.1	3992	2216	1128	15.3902	8.18479	-0.910994	Down	2.49e-70	3.06e-69
Oeu029559.1	LOCOeu029559.1	4788	2337	1194	13.5322	7.22336	-0.905658	Down	2.33e-73	2.96e-72
Oeu049580.1	LOCOeu049580.1	3240	154	80	1.31777	0.715211	-0.881661	Down	5.79e-06	1.62e-05
Oeu006771.1	LOCOeu006771.1	12066	1543	817	3.54542	1.96132	-0.854133	Down	1.4e-44	1.22e-43
Oeu059279.1	LOCOeu059279.1	932	26	14	0.773432	0.435112	-0.829888	Down	0.0811844	0.132702
Oeu024519.1	LOCOeu024519.1	1931	539	294	7.73876	4.41016	-0.811272	Down	2.41e-15	1.08e-14
Oeu025884.1	LOCOeu025884.1	2398	913	505	10.5557	6.10002	-0.791134	Down	6.22e-24	3.6e-23
Oeu023449.1	LOCOeu023449.1	1458	187	104	3.55589	2.06616	-0.783258	Down	6.25e-06	1.75e-05
Oeu007499.1	LOCOeu007499.1	4406	852	481	5.36117	3.1622	-0.761619	Down	4.1e-21	2.2e-20
Oeu028012.2	LOCOeu028012.2	5353	2073	1174	10.7366	6.35272	-0.757091	Down	1.61e-48	1.5e-47
Oeu039057.1	LOCOeu039057.1	1709	19	11	0.308231	0.18644	-0.725299	Down	0.187267	0.278307
Oeu003859.1	LOCOeu003859.1	4576	6895	4002	41.7747	25.3326	-0.721632	Down	1.25e-144	2.84e-143
Oeu054633.1	LOCOeu054633.1	4414	696	405	4.37161	2.65774	-0.717968	Down	5.72e-16	2.62e-15
Oeu008206.1	LOCOeu008206.1	1039	12	7	0.320207	0.195151	-0.714411	Down	0.30759	0.401158
Oeu049472.3	LOCOeu049472.3	1888	309	182	4.53755	2.79228	-0.700471	Down	1.33e-07	4.17e-07
Oeu048537.1	LOCOeu048537.1	5193	492	290	2.62671	1.61759	-0.699408	Down	2.93e-11	1.1e-10
Oeu011755.2	LOCOeu011755.2	6295	535	322	2.35626	1.48166	-0.669281	Down	2.54e-11	9.59e-11
Oeu013956.6	LOCOeu013956.6	4662	3009	1813	17.8943	11.2646	-0.667708	Down	3.16e-56	3.28e-55
Oeu027725.1	LOCOeu027725.1	7974	600	364	2.08612	1.32225	-0.657827	Down	3.44e-12	1.35e-11
Oeu063957.2	LOCOeu063957.2	3799	179	109	1.30632	0.831086	-0.652434	Down	0.000165639	0.000411785
Oeu063700.1	LOCOeu063700.1	5496	609	376	3.0721	1.98166	-0.632512	Down	1.28e-11	4.91e-11
Oeu010878.1	LOCOeu010878.1	1540	8586	5324	154.573	100.14	-0.626279	Down	2.67e-140	5.88e-139
Oeu058205.1	LOCOeu058205.1	2455	74	46	0.83569	0.542744	-0.622694	Down	0.0206122	0.0387876
Oeu049377.1	LOCOeu049377.1	2572	16	10	0.17247	0.112621	-0.614875	Down	0.297696	0.38983
Oeu001351.2	LOCOeu001351.2	905	1054	666	32.2892	21.3164	-0.599084	Down	2.1e-17	1.01e-16
Oeu002490.2	LOCOeu002490.2	2974	185	117	1.72463	1.13955	-0.59782	Down	0.000396608	0.000947573
Oeu019380.3	LOCOeu019380.3	4636	307	195	1.83595	1.21837	-0.591567	Down	6.04e-06	1.69e-05
Oeu058016.1	LOCOeu058016.1	11775	924	588	2.17558	1.44646	-0.58888	Down	5.05e-15	2.23e-14
Oeu048335.1	LOCOeu048335.1	2625	306	195	3.23189	2.15176	-0.58686	Down	7.29e-06	2.03e-05
Oeu064373.1	LOCOeu064373.1	6660	1145	735	4.76646	3.1967	-0.576334	Down	1.28e-17	6.19e-17
Oeu052016.1	LOCOeu052016.1	2931	525	338	4.96602	3.34033	-0.572097	Down	9.17e-09	3.06e-08
Oeu021513.1	LOCOeu021513.1	2547	337	217	3.66831	2.46786	-0.571856	Down	4.24e-06	1.2e-05
Oeu020426.1	LOCOeu020426.1	4461	107	69	0.664992	0.448029	-0.569745	Down	0.0100097	0.0199224
Oeu057813.1	LOCOeu057813.1	3877	941	614	6.72913	4.58735	-0.552759	Down	8.66e-14	3.65e-13
Oeu047792.1	LOCOeu047792.1	2860	140	92	1.35715	0.931774	-0.542524	Down	0.00478168	0.0100182
Oeu007490.1	LOCOeu007490.1	2686	422	280	4.35583	3.01954	-0.528619	Down	1.63e-06	4.75e-06
Oeu034678.1	LOCOeu034678.1	818	152	101	5.15175	3.57649	-0.526519	Down	0.00421264	0.00890728
Oeu050067.1	LOCOeu050067.1	1354	3	2	0.0614281	0.0427859	-0.521765	Down	0.728996	0.78062
Oeu013078.1	LOCOeu013078.1	3972	693	466	4.83714	3.39833	-0.509328	Down	2.81e-09	9.6e-09
Oeu014331.2	LOCOeu014331.2	4790	917	617	5.30761	3.73112	-0.508454	Down	8.71e-12	3.36e-11
Oeu023838.1	LOCOeu023838.1	1089	466	316	11.8638	8.4052	-0.497208	Down	1.88e-06	5.47e-06
Oeu031946.1	LOCOeu031946.1	4475	858	587	5.31568	3.79957	-0.48442	Down	2.66e-10	9.61e-10
Oeu008732.1	LOCOeu008732.1	6186	1533	1051	6.87064	4.92132	-0.481398	Down	4.55e-17	2.16e-16
Oeu027367.2	LOCOeu027367.2	14404	681	469	1.31078	0.943146	-0.47487	Down	3.29e-08	1.06e-07
Oeu018037.2	LOCOeu018037.2	6424	52	36	0.224421	0.162325	-0.467318	Down	0.135589	0.210301
Oeu036131.1	LOCOeu036131.1	922	5273	3676	158.559	115.487	-0.45729	Down	5.98e-50	5.68e-49
Oeu064200.1	LOCOeu064200.1	1181	233	163	5.46979	3.99785	-0.452261	Down	0.00202678	0.00445667
Oeu018403.1	LOCOeu018403.1	2085	220	155	2.92537	2.15335	-0.442038	Down	0.00332434	0.00710958
Oeu015314.1	LOCOeu015314.1	1324	58	41	1.21452	0.896984	-0.437232	Down	0.137882	0.211981
Oeu053314.1	LOCOeu053314.1	3279	304	215	2.57038	1.89927	-0.436538	Down	0.000641064	0.00149884
Oeu060916.1	LOCOeu060916.1	3345	779	556	6.45663	4.81468	-0.423341	Down	1.06e-07	3.32e-07
Oeu048809.1	LOCOeu048809.1	4967	140	100	0.781445	0.58317	-0.42223	Down	0.0249464	0.0464045
Oeu038914.4	LOCOeu038914.4	9104	67	48	0.204036	0.152721	-0.41793	Down	0.125769	0.196147
Oeu061696.1	LOCOeu061696.1	2371	57	41	0.666512	0.500889	-0.412141	Down	0.163837	0.246395
Oeu049406.1	LOCOeu049406.1	11326	1296	933	3.17244	2.38613	-0.41092	Down	2.52e-11	9.53e-11
Oeu028194.1	LOCOeu028194.1	8552	1972	1420	6.39299	4.80961	-0.410572	Down	1.96e-16	9.08e-16
Oeu058610.1	LOCOeu058610.1	6555	256	185	1.08276	0.817501	-0.405421	Down	0.0034531	0.0073699
Oeu058605.1	LOCOeu058605.1	7386	1418	1027	5.3227	4.02764	-0.402224	Down	7.81e-12	3.02e-11
Oeu040640.1	LOCOeu040640.1	2234	327	237	4.05816	3.07294	-0.401207	Down	0.00105931	0.0024153
Oeu019407.1	LOCOeu019407.1	1812	1065	773	16.2951	12.3569	-0.399116	Down	3.95e-09	1.35e-08
Oeu059287.2	LOCOeu059287.2	2199	231	169	2.9124	2.22613	-0.387673	Down	0.00772508	0.0156688
Oeu022441.1	LOCOeu022441.1	2121	956	712	12.4963	9.72363	-0.361936	Down	3.58e-07	1.09e-06
Oeu023940.1	LOCOeu023940.1	39408	324	242	0.227943	0.177877	-0.35779	Down	0.0034058	0.00727509
Oeu026710.1	LOCOeu026710.1	1951	731	546	10.3878	8.10633	-0.357773	Down	1.07e-05	2.94e-05
Oeu026555.1	LOCOeu026555.1	21843	922	689	1.17026	0.913684	-0.357066	Down	8e-07	2.38e-06
Oeu016465.1	LOCOeu016465.1	396	99	74	6.93114	5.41284	-0.356706	Down	0.107645	0.172076
Oeu059737.1	LOCOeu059737.1	6056	143	107	0.654659	0.511784	-0.355207	Down	0.0537534	0.0933676
Oeu051055.1	LOCOeu051055.1	934	503	380	14.9309	11.7849	-0.341362	Down	0.000477406	0.00113273
Oeu043145.1	LOCOeu043145.1	480	1487	1125	85.8884	67.8891	-0.339283	Down	2.3e-09	7.9e-09
Oeu040660.1	LOCOeu040660.1	2988	1293	992	11.9973	9.61657	-0.319113	Down	1.45e-07	4.51e-07
Oeu044975.1	LOCOeu044975.1	4317	1279	985	8.21397	6.60911	-0.313624	Down	2.67e-07	8.18e-07
Oeu039278.1	LOCOeu039278.1	2200	66	51	0.831737	0.671485	-0.308772	Down	0.252748	0.347085
Oeu000506.1	LOCOeu000506.1	7768	972	753	3.46914	2.80786	-0.305109	Down	1.24e-05	3.4e-05
Oeu048148.1	LOCOeu048148.1	5896	863	669	4.05806	3.28668	-0.304157	Down	4.04e-05	0.00010632
Oeu043424.3	LOCOeu043424.3	3126	42	33	0.372499	0.305783	-0.284726	Down	0.400276	0.505143
Oeu012498.1	LOCOeu012498.1	1215	298	236	6.79994	5.62632	-0.273328	Down	0.0294848	0.0537932
Oeu062253.1	LOCOeu062253.1	3123	226	179	2.00632	1.66024	-0.273166	Down	0.0582624	0.0991574
Oeu008467.1	LOCOeu008467.1	9890	685	546	1.92026	1.59914	-0.264006	Down	0.0013927	0.00312972
Oeu011585.1	LOCOeu011585.1	840	10	8	0.330054	0.275867	-0.258731	Down	0.7185	0.772599
Oeu027549.1	LOCOeu027549.1	1248	246	197	5.46494	4.57236	-0.257266	Down	0.0620166	0.10482
Oeu047540.1	LOCOeu047540.1	10127	286	231	0.782979	0.660724	-0.244925	Down	0.0548194	0.0951268
Oeu060821.2	LOCOeu060821.2	5726	262	213	1.26857	1.0775	-0.235516	Down	0.0767384	0.126233
Oeu063107.2	LOCOeu063107.2	8961	75	61	0.232044	0.19718	-0.234884	Down	0.34729	0.446078
Oeu022866.3	LOCOeu022866.3	2611	660	539	7.00813	5.97958	-0.228984	Down	0.00618836	0.0127513
Oeu008023.1	LOCOeu008023.1	1419	79	65	1.54351	1.32684	-0.218216	Down	0.368688	0.469572
Oeu016123.1	LOCOeu016123.1	3016	415	342	3.81489	3.28461	-0.215918	Down	0.0403032	0.0714653
Oeu048624.1	LOCOeu048624.1	7162	723	598	2.79878	2.41855	-0.210653	Down	0.00818078	0.0165376
Oeu025025.1	LOCOeu025025.1	9482	630	524	1.84207	1.60074	-0.202588	Down	0.0174483	0.0333587
Oeu027319.1	LOCOeu027319.1	11238	1405	1169	3.46619	3.01311	-0.202098	Down	0.000395088	0.000944046
Oeu060724.1	LOCOeu060724.1	3661	182	152	1.37828	1.20263	-0.19667	Down	0.21537	0.313623
Oeu014516.1	LOCOeu014516.1	2261	37	31	0.453697	0.397146	-0.19206	Down	0.589588	0.662368
Oeu038397.1	LOCOeu038397.1	3186	308	259	2.68022	2.35474	-0.186781	Down	0.124742	0.194899
Oeu025155.1	LOCOeu025155.1	412	110	93	7.40219	6.53845	-0.179004	Down	0.380234	0.482161
Oeu013635.1	LOCOeu013635.1	5000	157	133	0.870551	0.770496	-0.176141	Down	0.301308	0.394055
Oeu017816.1	LOCOeu017816.1	3306	114	97	0.95602	0.849881	-0.16978	Down	0.39606	0.500028
Oeu035458.1	LOCOeu035458.1	3022	283	241	2.59631	2.31	-0.168572	Down	0.182863	0.272337
Oeu008204.1	LOCOeu008204.1	1024	14	12	0.379047	0.339446	-0.159195	Down	0.787908	0.832122
Oeu010742.3	LOCOeu010742.3	4476	2446	2102	15.1506	13.6029	-0.155465	Down	0.00028746	0.000697866
Oeu057641.1	LOCOeu057641.1	1566	22	19	0.389489	0.35144	-0.148307	Down	0.749386	0.798689
Oeu011151.1	LOCOeu011151.1	8869	1230	1076	3.84499	3.5142	-0.129783	Down	0.0311016	0.0565411
Oeu025962.1	LOCOeu025962.1	2208	200	176	2.51128	2.30889	-0.121227	Down	0.417442	0.522963
Oeu027318.1	LOCOeu027318.1	10564	892	785	2.341	2.15244	-0.121154	Down	0.08617	0.140376
Oeu031756.1	LOCOeu031756.1	8553	1494	1337	4.8428	4.52795	-0.0969836	Down	0.074153	0.122553
Oeu035457.1	LOCOeu035457.1	2775	468	419	4.67571	4.37361	-0.0963612	Down	0.321202	0.415678
Oeu012209.1	LOCOeu012209.1	544	59	53	3.00689	2.82206	-0.0915255	Down	0.740728	0.790757
Oeu057684.1	LOCOeu057684.1	10062	511	460	1.408	1.32423	-0.0884924	Down	0.340446	0.438652
Oeu034416.1	LOCOeu034416.1	3602	863	778	6.6425	6.25641	-0.0863933	Down	0.226022	0.32779
Oeu058336.2	LOCOeu058336.2	4413	368	334	2.31195	2.19231	-0.0766606	Down	0.482874	0.572917
Oeu046135.1	LOCOeu046135.1	1760	797	724	12.5548	11.9156	-0.075393	Down	0.30911	0.4022
Oeu053236.1	LOCOeu053236.1	4827	482	438	2.76844	2.62837	-0.0749052	Down	0.43226	0.536098
Oeu003854.1	LOCOeu003854.1	15551	3010	2740	5.36628	5.10365	-0.0723905	Down	0.0573792	0.0977357
Oeu058053.1	LOCOeu058053.1	4885	613	560	3.47905	3.32057	-0.0672632	Down	0.425694	0.529484
Oeu033340.1	LOCOeu033340.1	3753	526	488	3.88572	3.76643	-0.0449846	Down	0.620608	0.68736
Oeu049988.1	LOCOeu049988.1	7373	981	912	3.68884	3.58294	-0.0420222	Down	0.527084	0.6011
Oeu018622.1	LOCOeu018622.1	4553	1514	1418	9.2192	9.02127	-0.0313106	Down	0.557422	0.629759
Oeu002862.1	LOCOeu002862.1	2952	513	481	4.81799	4.71974	-0.0297249	Down	0.746284	0.795956
Oeu054699.1	LOCOeu054699.1	13535	1750	1645	3.58463	3.52044	-0.0260703	Down	0.599128	0.667531
Oeu055483.1	LOCOeu055483.1	2818	510	481	5.01758	4.94417	-0.0212633	Down	0.81744	0.859779
Oeu023010.1	LOCOeu023010.1	4688	541	514	3.19944	3.17588	-0.0106632	Down	0.905248	0.93893
Oeu017563.1	LOCOeu017563.1	6638	866	826	3.61697	3.60439	-0.00502817	Down	0.943456	0.969541
Oeu011067.1	LOCOeu011067.1	10764	5184	4948	13.3523	13.3151	-0.00402314	Down	0.888648	0.924191
Oeu021017.2	LOCOeu021017.2	2691	1475	1411	15.1965	15.1881	-0.00079989	Down	0.988556	0.989709
