# Supplementary material for: Genome Wide MeDIP-Seq Profiling of Wild and Cultivated Olives Trees Suggests DNA Methylation Fingerprint on the Sensory Quality of Olive Oil
Source: Plants (Basel). 2021 Jul 9;10(7):1405. doi: 10.3390/plants10071405 (PMC8309279; doi:10.3390/plants10071405)
Supplement: Supplementary file 1 [file plants-10-01405-s001.zip › Additional file 4 fruit demethylases differential gene expression between july and november.xlsx]

## Sheet: Sheet1
geneID	Symbol	geneLength	JF-Expression	NF-Expression	JF-RPKM	NF-RPKM	log2 Ratio(NF/JF)	Up-Down-Regulation(NF/JF)	P-value	FDR
Oeu016065.3	LOCOeu016065.3	17056	1868	4838	3.03644	8.21633	1.43611	Up	0	0
Oeu008972.2	LOCOeu008972.2	5228	195	446	1.0341	2.47109	1.25677	Up	3.43e-26	2.1e-25
Oeu009171.4	LOCOeu009171.4	21015	2011	4223	2.65306	5.82077	1.13355	Up	3.65e-198	1.11e-196
Oeu047657.1	LOCOeu047657.1	1572	11	23	0.194001	0.423803	1.12733	Up	0.0297636	0.054281
Oeu042437.1	LOCOeu042437.1	2624	26	54	0.27471	0.5961	1.11764	Up	0.000850012	0.00195794
Oeu055941.1	LOCOeu055941.1	1659	2	4	0.0334232	0.0698397	1.0632	Up	0.41799	0.523542
Oeu006762.1	LOCOeu006762.1	2617	479	882	5.07454	9.76234	0.94395	Up	3.71e-32	2.58e-31
Oeu026009.3	LOCOeu026009.3	7028	2028	3186	8.0002	13.1312	0.714886	Up	6.19e-70	7.56e-69
Oeu024454.3	LOCOeu024454.3	4971	1563	2130	8.71726	12.4115	0.509733	Up	1.32e-26	8.12e-26
Oeu021358.1	LOCOeu021358.1	1706	54	72	0.877565	1.22248	0.478235	Up	0.0649178	0.109353
Oeu036914.1	LOCOeu036914.1	879	119	158	3.75338	5.20664	0.47216	Up	0.00678508	0.0138565
Oeu011727.1	LOCOeu011727.1	2778	635	827	6.33733	8.62308	0.444328	Up	4.53e-09	1.54e-08
Oeu014707.2	LOCOeu014707.2	7607	8	10	0.0291569	0.0380781	0.385125	Up	0.579748	0.652253
Oeu017069.1	LOCOeu017069.1	5300	366	428	1.91456	2.33914	0.288964	Up	0.00484294	0.0101381
Oeu056394.4	LOCOeu056394.4	10681	2433	2694	6.31531	7.30592	0.210211	Up	1.85e-07	5.73e-07
Oeu014535.1	LOCOeu014535.1	3285	470	517	3.96668	4.55873	0.200701	Up	0.028966	0.0529006
Oeu063315.1	LOCOeu063315.1	10838	615	674	1.57322	1.80136	0.195359	Up	0.0151161	0.0291858
Oeu031330.1	LOCOeu031330.1	10906	1467	1552	3.72932	4.12207	0.144457	Up	0.00595108	0.0122865
Oeu037886.1	LOCOeu037886.1	9698	1977	2081	5.65183	6.21554	0.137161	Up	0.0024628	0.00535862
Oeu058861.2	LOCOeu058861.2	31912	1116	1167	0.969561	1.05927	0.127665	Up	0.0345184	0.0620848
Oeu019358.1	LOCOeu019358.1	3339	362	364	3.00578	3.15772	0.0711458	Up	0.506112	0.593242
Oeu046249.2	LOCOeu046249.2	13743	4113	4089	8.2974	8.61836	0.0547541	Up	0.0856694	0.139651
Oeu003445.1	LOCOeu003445.1	10071	370	360	1.01858	1.03543	0.0236687	Up	0.823922	0.866109
Oeu010259.1	LOCOeu010259.1	3333	2805	799	23.3326	6.94385	-1.74854	Down	2.16e-240	7.97e-239
Oeu045488.1	LOCOeu045488.1	9003	1111	352	3.4213	1.13252	-1.59501	Down	8.54e-85	1.22e-83
Oeu038043.2	LOCOeu038043.2	2605	319	149	3.39506	1.65679	-1.03505	Down	8.03e-14	3.38e-13
Oeu060988.1	LOCOeu060988.1	14192	170	82	0.332101	0.167363	-0.988642	Down	1.57e-07	4.88e-07
Oeu025969.1	LOCOeu025969.1	2568	262	131	2.8286	1.47763	-0.936803	Down	4.64e-10	1.65e-09
Oeu032817.2	LOCOeu032817.2	23362	3346	1682	3.97082	2.08547	-0.929063	Down	1.06e-108	1.87e-107
Oeu037060.1	LOCOeu037060.1	5067	1485	760	8.12532	4.34462	-0.903195	Down	4.66e-47	4.23e-46
Oeu016132.1	LOCOeu016132.1	7722	461	238	1.65514	0.892763	-0.890608	Down	2.24e-15	1e-14
Oeu001783.2	LOCOeu001783.2	2302	1402	782	16.8852	9.83989	-0.779049	Down	5.61e-35	4.14e-34
Oeu050817.1	LOCOeu050817.1	6005	1475	910	6.80995	4.38952	-0.633579	Down	4.71e-26	2.87e-25
Oeu060391.2	LOCOeu060391.2	9047	2241	1613	6.86755	5.16439	-0.411199	Down	1.63e-18	8.1e-18
Oeu025619.1	LOCOeu025619.1	9998	4086	3160	11.3305	9.1551	-0.307568	Down	1.7e-19	8.73e-19
Oeu023470.1	LOCOeu023470.1	8516	1147	898	3.73416	3.05443	-0.289881	Down	6.12e-06	1.71e-05
Oeu007988.1	LOCOeu007988.1	1461	1165	1005	22.1075	19.9253	-0.149937	Down	0.0157203	0.0302762
Oeu000530.2	LOCOeu000530.2	1762	18419	16324	289.818	268.355	-0.111003	Down	7.95e-13	3.21e-12
Oeu027081.1	LOCOeu027081.1	6002	250	227	1.15481	1.09552	-0.0760387	Down	0.566604	0.639106
Oeu020726.1	LOCOeu020726.1	4480	942	894	5.82959	5.78028	-0.0122552	Down	0.856214	0.894883
