# Supplementary material for: Genome Wide MeDIP-Seq Profiling of Wild and Cultivated Olives Trees Suggests DNA Methylation Fingerprint on the Sensory Quality of Olive Oil
Source: Plants (Basel). 2021 Jul 9;10(7):1405. doi: 10.3390/plants10071405 (PMC8309279; doi:10.3390/plants10071405)
Supplement: Supplementary file 1 [file plants-10-01405-s001.zip › Additional file 5 fruit differential methylation annotation between wild and cultivated olives.xlsx]

## Sheet: Sheet1
PeakID (cmd=annotatePeaks.pl AJF-DJF-DMR.bed new_Olea_europaea_chromosome.fa -gff3 Olea_all.gff3)	Chr	Start	End	Strand	Peak Score	Focus Ratio/Region Size	Annotation	Detailed Annotation	Distance to TSS	Nearest PromoterID
diff_AJF_vs_DJF_cond1_1911	chr11	27734993	27735145	+	174.704	NA	Intergenic	NA	21621	Oeu042887.1
diff_AJF_vs_DJF_cond1_3168	chr14	8509149	8509410	+	145.996	NA	intron (Oeu052492.1, intron 2 of 7)	NA	2278	Oeu052492.1
diff_AJF_vs_DJF_cond1_2478	chr12	25718436	25718576	+	141.225	NA	Intergenic	NA	10456	Oeu014037.1
diff_AJF_vs_DJF_cond1_3165	chr14	8502555	8502744	+	125.895	NA	Intergenic	NA	-7804	Oeu052491.1
diff_AJF_vs_DJF_cond1_6483	chr21	7519292	7519500	+	125.011	NA	Intergenic	NA	-26436	Oeu048409.1
diff_AJF_vs_DJF_cond1_1226	chr11	238317	238530	+	112.749	NA	Intergenic	NA	-3366	Oeu038586.1
diff_AJF_vs_DJF_cond1_998	chr10	31017545	31017751	+	111.683	NA	Intergenic	NA	6193	Oeu061137.1
diff_AJF_vs_DJF_cond1_8039	chr6	16152455	16152721	+	111.428	NA	Intergenic	NA	-10526	Oeu050541.1
diff_AJF_vs_DJF_cond1_3799	chr16	3575172	3575380	+	107.332	NA	Intergenic	NA	4050	Oeu047386.1
diff_AJF_vs_DJF_cond1_3170	chr14	8522545	8522939	+	107.072	NA	Intergenic	NA	-3573	Oeu052493.1
diff_AJF_vs_DJF_cond1_7683	chr5	4034448	4034614	+	105.905	NA	Intergenic	NA	-3243	Oeu007371.1
diff_AJF_vs_DJF_cond1_7279	chr3	17497871	17498061	+	103.582	NA	promoter-TSS (Oeu018593.1)	NA	-20	Oeu018592.1
diff_AJF_vs_DJF_cond1_9016	chr9	6134423	6134823	+	100.261	NA	Intergenic	NA	11877	Oeu034050.1
diff_AJF_vs_DJF_cond1_3743	chr16	1056371	1056593	+	99.7791	NA	Intergenic	NA	28739	Oeu034880.2
diff_AJF_vs_DJF_cond1_7362	chr3	23223450	23223708	+	99.5928	NA	Intergenic	NA	-3247	Oeu043236.1
diff_AJF_vs_DJF_cond1_3798	chr16	3574571	3574867	+	97.1644	NA	Intergenic	NA	4607	Oeu047386.1
diff_AJF_vs_DJF_cond1_8761	chr8	14341386	14341672	+	96.2567	NA	Intergenic	NA	-4874	Oeu011698.1
diff_AJF_vs_DJF_cond1_7523	chr4	12202379	12202577	+	94.2229	NA	Intergenic	NA	24604	Oeu024977.1
diff_AJF_vs_DJF_cond1_8822	chr8	17066513	17066869	+	93.7573	NA	Intergenic	NA	1901	Oeu004304.1
diff_AJF_vs_DJF_cond1_375	chr1	26858898	26859105	+	93.4121	NA	Intergenic	NA	11136	Oeu044062.2
diff_AJF_vs_DJF_cond1_5092	chr18	11344445	11344660	+	89.6181	NA	Intergenic	NA	-2409	Oeu060615.1
diff_AJF_vs_DJF_cond1_8914	chr9	328172	328345	+	88.8221	NA	intron (Oeu055161.1, intron 7 of 7)	NA	2150	Oeu055161.1
diff_AJF_vs_DJF_cond1_8040	chr6	16154194	16154422	+	88.4269	NA	Intergenic	NA	-12246	Oeu050541.1
diff_AJF_vs_DJF_cond1_9017	chr9	6137282	6137637	+	88.1698	NA	Intergenic	NA	11648	Oeu034051.1
diff_AJF_vs_DJF_cond1_6077	chr20	1533033	1533247	+	87.4582	NA	Intergenic	NA	-13095	Oeu062996.1
diff_AJF_vs_DJF_cond1_2948	chr14	587888	588166	+	86.63	NA	Intergenic	NA	-2281	Oeu060819.1
diff_AJF_vs_DJF_cond1_7520	chr4	12186029	12186232	+	86.3921	NA	Intergenic	NA	8256	Oeu024977.1
diff_AJF_vs_DJF_cond1_7162	chr3	11501170	11501332	+	85.6253	NA	Intergenic	NA	-8484	Oeu003916.1
diff_AJF_vs_DJF_cond1_5737	chr2	6401138	6401465	+	85.1215	NA	Intergenic	NA	-3685	Oeu033422.1
diff_AJF_vs_DJF_cond1_1910	chr11	27734348	27734563	+	84.704	NA	Intergenic	NA	21007	Oeu042887.1
diff_AJF_vs_DJF_cond1_181	chr1	14617943	14618081	+	84.5671	NA	Intergenic	NA	-33663	Oeu022832.3
diff_AJF_vs_DJF_cond1_2241	chr12	11368912	11369145	+	84.2075	NA	Intergenic	NA	21865	Oeu022005.1
diff_AJF_vs_DJF_cond1_6251	chr20	12657536	12657778	+	84.0647	NA	Intergenic	NA	-1061	Oeu053895.1
diff_AJF_vs_DJF_cond1_2364	chr12	18710182	18710393	+	83.3333	NA	promoter-TSS (Oeu009487.1)	NA	-121	Oeu009487.1
diff_AJF_vs_DJF_cond1_307	chr1	23349008	23349246	+	81.5741	NA	Intergenic	NA	3801	Oeu043170.2
diff_AJF_vs_DJF_cond1_3201	chr14	9841172	9841322	+	81.5719	NA	Intergenic	NA	1678	Oeu030038.1
diff_AJF_vs_DJF_cond1_951	chr10	28145777	28145990	+	80.8411	NA	Intergenic	NA	-32159	Oeu053485.1
diff_AJF_vs_DJF_cond1_7522	chr4	12196783	12196944	+	80.6202	NA	Intergenic	NA	18989	Oeu024977.1
diff_AJF_vs_DJF_cond1_12	chr1	826090	826322	+	80.2275	NA	promoter-TSS (Oeu049641.1)	NA	-578	Oeu049641.1
diff_AJF_vs_DJF_cond1_1264	chr11	839954	840095	+	79.8301	NA	intron (Oeu038526.1, intron 5 of 12)	NA	2799	Oeu038526.1
diff_AJF_vs_DJF_cond1_7163	chr3	11505184	11505392	+	78.756	NA	Intergenic	NA	-4447	Oeu003916.1
diff_AJF_vs_DJF_cond1_648	chr10	12323429	12323601	+	78.572	NA	Intergenic	NA	-4528	Oeu011318.1
diff_AJF_vs_DJF_cond1_6245	chr20	12399126	12399429	+	78.4062	NA	Intergenic	NA	2181	Oeu053914.1
diff_AJF_vs_DJF_cond1_8540	chr7	21927385	21927754	+	78.1362	NA	promoter-TSS (Oeu047224.1)	NA	58	Oeu047224.1
diff_AJF_vs_DJF_cond1_9048	chr9	7693881	7694036	+	77.7881	NA	Intergenic	NA	11029	Oeu050515.1
diff_AJF_vs_DJF_cond1_5678	chr2	2064023	2064204	+	77.6057	NA	Intergenic	NA	-8767	Oeu018667.1
diff_AJF_vs_DJF_cond1_8393	chr7	13222002	13222341	+	77.4924	NA	Intergenic	NA	2834	Oeu004446.1
diff_AJF_vs_DJF_cond1_5647	chr19	12875727	12875862	+	77.4359	NA	Intergenic	NA	-1910	Oeu025324.1
diff_AJF_vs_DJF_cond1_268	chr1	21414683	21414951	+	77.3957	NA	Intergenic	NA	-8180	Oeu047978.1
diff_AJF_vs_DJF_cond1_2464	chr12	24549333	24549472	+	77.195	NA	Intergenic	NA	-2833	Oeu057654.1
diff_AJF_vs_DJF_cond1_1232	chr11	291303	291546	+	76.4237	NA	Intergenic	NA	2403	Oeu038582.1
diff_AJF_vs_DJF_cond1_402	chr1	28146355	28146628	+	76.2197	NA	Intergenic	NA	-5745	Oeu045499.1
diff_AJF_vs_DJF_cond1_9117	chr9	12019825	12020088	+	76.2018	NA	Intergenic	NA	4309	Oeu051054.1
diff_AJF_vs_DJF_cond1_8598	chr7	26114075	26114239	+	76.0788	NA	Intergenic	NA	-7413	Oeu047101.1
diff_AJF_vs_DJF_cond1_473	chr1	30214470	30214745	+	75.7851	NA	Intergenic	NA	-3899	Oeu051600.3
diff_AJF_vs_DJF_cond1_2554	chr12	30031993	30032310	+	75.3359	NA	Intergenic	NA	8524	Oeu008328.1
diff_AJF_vs_DJF_cond1_2712	chr13	8913272	8913413	+	75.0459	NA	intron (Oeu048765.1, intron 2 of 3)	NA	1014	Oeu048765.1
diff_AJF_vs_DJF_cond1_5931	chr2	18599321	18599610	+	74.7187	NA	TTS (Oeu016966.1)	NA	5080	Oeu016966.1
diff_AJF_vs_DJF_cond1_8069	chr6	18234061	18234497	+	74.0417	NA	Intergenic	NA	-8809	Oeu056531.1
diff_AJF_vs_DJF_cond1_9116	chr9	12019395	12019697	+	72.8886	NA	Intergenic	NA	3899	Oeu051054.1
diff_AJF_vs_DJF_cond1_346	chr1	25811578	25811927	+	72.1256	NA	Intergenic	NA	-8468	Oeu026936.1
diff_AJF_vs_DJF_cond1_3999	chr16	16694408	16694648	+	71.845	NA	promoter-TSS (Oeu032043.1)	NA	-172	Oeu032043.1
diff_AJF_vs_DJF_cond1_3295	chr14	14712751	14713024	+	71.6094	NA	intron (Oeu059172.1, intron 2 of 6)	NA	1150	Oeu059172.1
diff_AJF_vs_DJF_cond1_5698	chr2	3846211	3846365	+	71.5775	NA	promoter-TSS (Oeu062503.1)	NA	-300	Oeu062503.1
diff_AJF_vs_DJF_cond1_1774	chr11	20846867	20847140	+	71.5142	NA	Intergenic	NA	8538	Oeu045648.1
diff_AJF_vs_DJF_cond1_5040	chr18	6367516	6367755	+	71.272	NA	Intergenic	NA	-24690	Oeu019527.1
diff_AJF_vs_DJF_cond1_6105	chr20	3056962	3057083	+	70.7842	NA	Intergenic	NA	4657	Oeu026078.1
diff_AJF_vs_DJF_cond1_2981	chr14	2089123	2089322	+	70.1934	NA	Intergenic	NA	-1351	Oeu046039.1
diff_AJF_vs_DJF_cond1_2374	chr12	19237626	19237945	+	69.7111	NA	intron (Oeu016025.3, intron 10 of 13)	NA	9188	Oeu016025.3
diff_AJF_vs_DJF_cond1_6103	chr20	2982133	2982541	+	69.0938	NA	promoter-TSS (Oeu026071.2)	NA	-943	Oeu026071.2
diff_AJF_vs_DJF_cond1_1438	chr11	7673858	7674096	+	68.6271	NA	promoter-TSS (Oeu062657.1)	NA	-366	Oeu062657.1
diff_AJF_vs_DJF_cond1_2086	chr11	36922259	36922537	+	68.0339	NA	Intergenic	NA	5222	Oeu047796.1
diff_AJF_vs_DJF_cond1_4042	chr16	18702590	18702756	+	67.991	NA	Intergenic	NA	-4217	Oeu018410.1
diff_AJF_vs_DJF_cond1_4482	chr17	11662186	11662458	+	67.4558	NA	Intergenic	NA	15322	Oeu036948.2
diff_AJF_vs_DJF_cond1_2949	chr14	596178	596565	+	67.063	NA	Intergenic	NA	-1328	Oeu060821.2
diff_AJF_vs_DJF_cond1_8242	chr7	2219159	2219388	+	66.7098	NA	Intergenic	NA	-10822	Oeu053821.1
diff_AJF_vs_DJF_cond1_8055	chr6	16703514	16703641	+	66.2963	NA	Intergenic	NA	-12776	Oeu050566.1
diff_AJF_vs_DJF_cond1_990	chr10	29876204	29876372	+	66.2251	NA	Intergenic	NA	-5660	Oeu014545.1
diff_AJF_vs_DJF_cond1_6291	chr20	14362553	14362794	+	65.842	NA	Intergenic	NA	-3205	Oeu064653.1
diff_AJF_vs_DJF_cond1_7534	chr4	12295063	12295211	+	65.033	NA	Intergenic	NA	-2254	Oeu024984.1
diff_AJF_vs_DJF_cond1_3865	chr16	8504289	8504644	+	63.9275	NA	Intergenic	NA	-9342	Oeu050182.1
diff_AJF_vs_DJF_cond1_3800	chr16	3593786	3593979	+	63.9213	NA	TTS (Oeu047387.1)	NA	5849	Oeu047388.1
diff_AJF_vs_DJF_cond1_6153	chr20	5903683	5903808	+	63.4451	NA	Intergenic	NA	29088	Oeu060369.1
diff_AJF_vs_DJF_cond1_3227	chr14	11159127	11159398	+	63.2332	NA	Intergenic	NA	-1822	Oeu050113.1
diff_AJF_vs_DJF_cond1_1372	chr11	5058873	5059003	+	62.9862	NA	Intergenic	NA	5276	Oeu011616.1
diff_AJF_vs_DJF_cond1_8854	chr8	18246555	18246764	+	62.6717	NA	intron (Oeu063575.1, intron 1 of 1)	NA	459	Oeu063575.1
diff_AJF_vs_DJF_cond1_1429	chr11	7308722	7308927	+	62.6464	NA	exon (Oeu014297.1, exon 2 of 7)	NA	220	Oeu014297.1
diff_AJF_vs_DJF_cond1_5802	chr2	9002344	9002685	+	62.633	NA	Intergenic	NA	14184	Oeu033685.1
diff_AJF_vs_DJF_cond1_5509	chr19	6535251	6535508	+	62.5793	NA	Intergenic	NA	6771	Oeu035926.1
diff_AJF_vs_DJF_cond1_3989	chr16	16115128	16115375	+	62.1952	NA	promoter-TSS (Oeu009065.1)	NA	-800	Oeu009065.1
diff_AJF_vs_DJF_cond1_7266	chr3	16424604	16424938	+	62.1351	NA	Intergenic	NA	5986	Oeu036662.1
diff_AJF_vs_DJF_cond1_9018	chr9	6139391	6139690	+	61.975	NA	Intergenic	NA	9567	Oeu034051.1
diff_AJF_vs_DJF_cond1_700	chr10	14151319	14151511	+	61.6836	NA	Intergenic	NA	-18070	Oeu015616.1
diff_AJF_vs_DJF_cond1_5844	chr2	14100912	14101130	+	61.4842	NA	Intergenic	NA	-1233	Oeu035453.1
diff_AJF_vs_DJF_cond1_5510	chr19	6543206	6543352	+	61.3996	NA	Intergenic	NA	-1129	Oeu035926.1
diff_AJF_vs_DJF_cond1_6481	chr21	7488345	7488475	+	61.3965	NA	Intergenic	NA	-57422	Oeu048409.1
diff_AJF_vs_DJF_cond1_845	chr10	23056530	23056680	+	61.2861	NA	Intergenic	NA	-1389	Oeu026734.1
diff_AJF_vs_DJF_cond1_1862	chr11	24934063	24934198	+	60.8041	NA	intron (Oeu006019.1, intron 3 of 3)	NA	1121	Oeu006019.1
diff_AJF_vs_DJF_cond1_405	chr1	28148269	28148486	+	60.4403	NA	Intergenic	NA	-7631	Oeu045499.1
diff_AJF_vs_DJF_cond1_8247	chr7	2370843	2371063	+	59.9977	NA	Intergenic	NA	-11440	Oeu053815.1
diff_AJF_vs_DJF_cond1_3059	chr14	4976107	4976268	+	59.9879	NA	promoter-TSS (Oeu024540.1)	NA	-769	Oeu024540.1
diff_AJF_vs_DJF_cond1_3567	chr15	20942934	20943171	+	59.9149	NA	Intergenic	NA	-3294	Oeu013590.1
diff_AJF_vs_DJF_cond1_7265	chr3	16348574	16348760	+	59.4513	NA	Intergenic	NA	-3305	Oeu036665.1
diff_AJF_vs_DJF_cond1_5045	chr18	6471764	6471973	+	59.4034	NA	Intergenic	NA	-21735	Oeu019525.1
diff_AJF_vs_DJF_cond1_9153	chr9	14627144	14627400	+	59.3001	NA	Intergenic	NA	6159	Oeu045036.1
diff_AJF_vs_DJF_cond1_8948	chr9	2661191	2661323	+	58.7273	NA	Intergenic	NA	-11899	Oeu053171.1
diff_AJF_vs_DJF_cond1_258	chr1	20917283	20917601	+	58.6271	NA	promoter-TSS (Oeu028176.1)	NA	-578	Oeu028176.1
diff_AJF_vs_DJF_cond1_8421	chr7	14176330	14176501	+	58.56	NA	Intergenic	NA	20310	Oeu027768.1
diff_AJF_vs_DJF_cond1_4929	chr17	22632291	22632456	+	57.9334	NA	promoter-TSS (Oeu014317.1)	NA	-510	Oeu014317.1
diff_AJF_vs_DJF_cond1_273	chr1	21656589	21656837	+	57.8629	NA	Intergenic	NA	-1905	Oeu056162.1
diff_AJF_vs_DJF_cond1_8627	chr8	2547368	2547565	+	57.6264	NA	Intergenic	NA	-3800	Oeu003133.1
diff_AJF_vs_DJF_cond1_60	chr1	4992187	4992396	+	57.4006	NA	exon (Oeu060259.1, exon 3 of 3)	NA	1302	Oeu060259.1
diff_AJF_vs_DJF_cond1_225	chr1	18759061	18759194	+	56.7618	NA	Intergenic	NA	-2566	Oeu055193.1
diff_AJF_vs_DJF_cond1_1995	chr11	32087175	32087493	+	56.4505	NA	promoter-TSS (Oeu009231.1)	NA	-417	Oeu009231.1
diff_AJF_vs_DJF_cond1_5899	chr2	16512578	16512856	+	56.1498	NA	Intergenic	NA	-5888	Oeu056880.1
diff_AJF_vs_DJF_cond1_3409	chr15	6708955	6709203	+	55.8345	NA	Intergenic	NA	4465	Oeu053727.1
diff_AJF_vs_DJF_cond1_6214	chr20	10583794	10583976	+	55.7376	NA	TTS (Oeu043472.1)	NA	1695	Oeu043472.1
diff_AJF_vs_DJF_cond1_2517	chr12	27331519	27331767	+	55.2678	NA	Intergenic	NA	-12189	Oeu006536.1
diff_AJF_vs_DJF_cond1_7588	chr4	16167344	16167568	+	54.6787	NA	Intergenic	NA	4829	Oeu040301.1
diff_AJF_vs_DJF_cond1_8046	chr6	16284753	16285000	+	54.5205	NA	Intergenic	NA	18785	Oeu050548.1
diff_AJF_vs_DJF_cond1_8590	chr7	25816089	25816325	+	53.7788	NA	Intergenic	NA	-7602	Oeu047075.1
diff_AJF_vs_DJF_cond1_1383	chr11	5456906	5457102	+	53.5693	NA	Intergenic	NA	-6369	Oeu032420.1
diff_AJF_vs_DJF_cond1_8445	chr7	15612157	15612319	+	52.7978	NA	TTS (Oeu031119.1)	NA	4357	Oeu031119.1
diff_AJF_vs_DJF_cond1_3497	chr15	14854047	14854610	+	52.4395	NA	Intergenic	NA	-1347	Oeu010917.1
diff_AJF_vs_DJF_cond1_733	chr10	16225967	16226134	+	52.3416	NA	Intergenic	NA	-3312	Oeu048564.3
diff_AJF_vs_DJF_cond1_5042	chr18	6430520	6430700	+	51.9819	NA	Intergenic	NA	-15838	Oeu019526.1
diff_AJF_vs_DJF_cond1_3811	chr16	4594464	4594694	+	51.9593	NA	promoter-TSS (Oeu025750.1)	NA	-66	Oeu025750.1
diff_AJF_vs_DJF_cond1_5547	chr19	8333999	8334287	+	51.6139	NA	Intergenic	NA	13293	Oeu060309.1
diff_AJF_vs_DJF_cond1_7924	chr6	9243484	9243764	+	51.3999	NA	intron (Oeu019638.1, intron 5 of 5)	NA	2835	Oeu019638.1
diff_AJF_vs_DJF_cond1_2155	chr12	5048156	5048278	+	51.3865	NA	Intergenic	NA	8707	Oeu023473.1
diff_AJF_vs_DJF_cond1_212	chr1	16903852	16903978	+	51.2009	NA	Intergenic	NA	12390	Oeu005742.1
diff_AJF_vs_DJF_cond1_8004	chr6	13662425	13662597	+	51.05	NA	Intergenic	NA	13114	Oeu057012.1
diff_AJF_vs_DJF_cond1_6463	chr21	6828215	6828408	+	50.999	NA	Intergenic	NA	-9762	Oeu015211.1
diff_AJF_vs_DJF_cond1_7785	chr5	15506385	15506782	+	50.926	NA	Intergenic	NA	-2068	Oeu045775.1
diff_AJF_vs_DJF_cond1_7803	chr6	595299	595702	+	50.4661	NA	Intergenic	NA	-3307	Oeu006312.1
diff_AJF_vs_DJF_cond1_9041	chr9	7434182	7434343	+	50.2606	NA	intron (Oeu050503.1, intron 1 of 1)	NA	290	Oeu050503.1
diff_AJF_vs_DJF_cond1_8885	chr8	20152629	20152774	+	50.0129	NA	Intergenic	NA	14852	Oeu031880.1
diff_AJF_vs_DJF_cond1_9115	chr9	11962889	11963310	+	49.9431	NA	Intergenic	NA	3687	Oeu051053.1
diff_AJF_vs_DJF_cond1_7165	chr3	11707448	11707760	+	49.7771	NA	Intergenic	NA	10991	Oeu003925.2
diff_AJF_vs_DJF_cond1_4450	chr17	9906716	9907148	+	49.7768	NA	Intergenic	NA	-2670	Oeu017684.1
diff_AJF_vs_DJF_cond1_7676	chr5	3430024	3430204	+	49.7546	NA	Intergenic	NA	9377	Oeu052979.1
diff_AJF_vs_DJF_cond1_1823	chr11	22647472	22647726	+	49.5121	NA	Intergenic	NA	31414	Oeu021328.1
diff_AJF_vs_DJF_cond1_1480	chr11	8715189	8715324	+	49.4831	NA	Intergenic	NA	-3247	Oeu033588.2
diff_AJF_vs_DJF_cond1_5951	chr2	20346098	20346248	+	49.3672	NA	promoter-TSS (Oeu030554.1)	NA	-702	Oeu030554.1
diff_AJF_vs_DJF_cond1_6939	chr23	9686870	9687120	+	49.1693	NA	Intergenic	NA	4107	Oeu051175.1
diff_AJF_vs_DJF_cond1_4006	chr16	16832156	16832508	+	48.8554	NA	promoter-TSS (Oeu032059.1)	NA	-423	Oeu032059.1
diff_AJF_vs_DJF_cond1_6766	chr22	13224021	13224275	+	48.7249	NA	intron (Oeu022027.2, intron 8 of 10)	NA	2004	Oeu022027.2
diff_AJF_vs_DJF_cond1_3732	chr16	706645	706835	+	48.6862	NA	Intergenic	NA	-2641	Oeu034849.1
diff_AJF_vs_DJF_cond1_6679	chr22	5281571	5281804	+	48.5186	NA	Intergenic	NA	-2376	Oeu053996.1
diff_AJF_vs_DJF_cond1_6830	chr23	2493423	2493580	+	48.472	NA	TTS (Oeu024316.2)	NA	4658	Oeu024316.2
diff_AJF_vs_DJF_cond1_7857	chr6	4296202	4296430	+	47.9879	NA	Intergenic	NA	6845	Oeu031034.1
diff_AJF_vs_DJF_cond1_8149	chr6	26590862	26591018	+	47.931	NA	exon (Oeu044603.1, exon 4 of 5)	NA	3883	Oeu044603.1
diff_AJF_vs_DJF_cond1_649	chr10	12330150	12330635	+	47.92	NA	promoter-TSS (Oeu011319.1)	NA	-232	Oeu011319.1
diff_AJF_vs_DJF_cond1_2947	chr14	587119	587321	+	47.8983	NA	Intergenic	NA	-1474	Oeu060819.1
diff_AJF_vs_DJF_cond1_2723	chr13	9408355	9408717	+	47.8825	NA	intron (Oeu048797.1, intron 5 of 11)	NA	4027	Oeu048797.1
diff_AJF_vs_DJF_cond1_9138	chr9	13669961	13670233	+	47.6765	NA	Intergenic	NA	14774	Oeu006202.1
diff_AJF_vs_DJF_cond1_9114	chr9	11929376	11929619	+	47.5143	NA	promoter-TSS (Oeu051050.1)	NA	-249	Oeu051050.1
diff_AJF_vs_DJF_cond1_3892	chr16	10550993	10551202	+	47.3991	NA	Intergenic	NA	3835	Oeu029990.1
diff_AJF_vs_DJF_cond1_2411	chr12	21550257	21550393	+	47.1221	NA	Intergenic	NA	12886	Oeu021710.2
diff_AJF_vs_DJF_cond1_1876	chr11	25427396	25427673	+	47.0892	NA	Intergenic	NA	24403	Oeu004009.1
diff_AJF_vs_DJF_cond1_1417	chr11	6850371	6850568	+	47.0528	NA	exon (Oeu003400.3, exon 1 of 2)	NA	480	Oeu003400.3
diff_AJF_vs_DJF_cond1_5852	chr2	14301302	14301430	+	47.0373	NA	Intergenic	NA	22009	Oeu035467.1
diff_AJF_vs_DJF_cond1_3427	chr15	7978048	7978192	+	46.9283	NA	Intergenic	NA	11992	Oeu063168.1
diff_AJF_vs_DJF_cond1_6898	chr23	6854007	6854132	+	46.7362	NA	Intergenic	NA	10221	Oeu051278.1
diff_AJF_vs_DJF_cond1_2412	chr12	21552780	21552950	+	46.4042	NA	Intergenic	NA	10346	Oeu021710.2
diff_AJF_vs_DJF_cond1_8064	chr6	17954873	17955488	+	46.3849	NA	Intergenic	NA	2254	Oeu014778.1
diff_AJF_vs_DJF_cond1_8558	chr7	23755538	23755912	+	46.0873	NA	Intergenic	NA	-5457	Oeu006763.2
diff_AJF_vs_DJF_cond1_7392	chr4	1103859	1104097	+	45.9883	NA	Intergenic	NA	-5375	Oeu004625.1
diff_AJF_vs_DJF_cond1_6860	chr23	4885902	4886129	+	45.9347	NA	TTS (Oeu045135.1)	NA	12794	Oeu045135.1
diff_AJF_vs_DJF_cond1_8268	chr7	3887102	3887607	+	45.4937	NA	Intergenic	NA	7706	Oeu064037.1
diff_AJF_vs_DJF_cond1_9043	chr9	7442697	7443029	+	45.4434	NA	TTS (Oeu050504.1)	NA	2377	Oeu050504.1
diff_AJF_vs_DJF_cond1_9049	chr9	7715668	7715920	+	45.4415	NA	Intergenic	NA	2045	Oeu050516.1
diff_AJF_vs_DJF_cond1_657	chr10	12626891	12627159	+	45.3127	NA	Intergenic	NA	7820	Oeu046279.1
diff_AJF_vs_DJF_cond1_8580	chr7	25499965	25500284	+	45.2913	NA	Intergenic	NA	28962	Oeu047052.3
diff_AJF_vs_DJF_cond1_6341	chr20	19317220	19317536	+	45.0965	NA	Intergenic	NA	-8984	Oeu059099.1
diff_AJF_vs_DJF_cond1_5178	chr18	17699635	17699764	+	44.8418	NA	Intergenic	NA	-9175	Oeu028353.1
diff_AJF_vs_DJF_cond1_290	chr1	22486747	22486908	+	44.561	NA	Intergenic	NA	-5399	Oeu006078.1
diff_AJF_vs_DJF_cond1_7826	chr6	2132949	2133165	+	44.4771	NA	TTS (Oeu006261.2)	NA	4098	Oeu006261.2
diff_AJF_vs_DJF_cond1_6395	chr21	2910580	2910704	+	44.164	NA	promoter-TSS (Oeu040642.1)	NA	-927	Oeu040642.1
diff_AJF_vs_DJF_cond1_7233	chr3	14541684	14541844	+	44.0531	NA	Intergenic	NA	21139	Oeu033950.1
diff_AJF_vs_DJF_cond1_61	chr1	4994182	4994345	+	44.0527	NA	promoter-TSS (Oeu060259.1)	NA	-670	Oeu060259.1
diff_AJF_vs_DJF_cond1_7985	chr6	12416875	12417174	+	43.9736	NA	intron (Oeu019729.1, intron 3 of 10)	NA	802	Oeu019729.1
diff_AJF_vs_DJF_cond1_5655	chr19	13050182	13050304	+	43.5965	NA	Intergenic	NA	-4606	Oeu025337.1
diff_AJF_vs_DJF_cond1_8061	chr6	17518343	17518760	+	43.5844	NA	Intergenic	NA	-2013	Oeu021582.1
diff_AJF_vs_DJF_cond1_4506	chr17	13195499	13195698	+	43.1469	NA	intron (Oeu018472.1, intron 1 of 3)	NA	4036	Oeu018472.1
diff_AJF_vs_DJF_cond1_5381	chr18	30805737	30805953	+	43.044	NA	Intergenic	NA	7313	Oeu016332.2
diff_AJF_vs_DJF_cond1_5461	chr19	3257327	3257496	+	42.8507	NA	Intergenic	NA	-2321	Oeu008064.1
diff_AJF_vs_DJF_cond1_8325	chr7	8644026	8644230	+	42.8478	NA	Intergenic	NA	244636	Oeu017427.1
diff_AJF_vs_DJF_cond1_5027	chr18	5137829	5138073	+	42.7693	NA	Intergenic	NA	3048	Oeu013333.1
diff_AJF_vs_DJF_cond1_400	chr1	28144062	28144300	+	42.7526	NA	Intergenic	NA	-3435	Oeu045499.1
diff_AJF_vs_DJF_cond1_2556	chr12	30042861	30043046	+	42.6642	NA	Intergenic	NA	-2278	Oeu008328.1
diff_AJF_vs_DJF_cond1_1641	chr11	13653666	13654246	+	42.6377	NA	promoter-TSS (Oeu016620.1)	NA	-676	Oeu016620.1
diff_AJF_vs_DJF_cond1_8967	chr9	4021891	4022167	+	42.6176	NA	Intergenic	NA	-3945	Oeu056111.1
diff_AJF_vs_DJF_cond1_1224	chr11	186873	187027	+	42.4365	NA	Intergenic	NA	-2256	Oeu038594.1
diff_AJF_vs_DJF_cond1_1009	chr10	32941377	32941600	+	42.332	NA	Intergenic	NA	-8743	Oeu031932.1
diff_AJF_vs_DJF_cond1_6038	chr2	28705528	28705740	+	42.1217	NA	Intergenic	NA	-3105	Oeu021032.1
diff_AJF_vs_DJF_cond1_655	chr10	12606242	12606482	+	41.9361	NA	Intergenic	NA	-12843	Oeu046279.1
diff_AJF_vs_DJF_cond1_2314	chr12	15168669	15168839	+	41.9143	NA	Intergenic	NA	-4013	Oeu033917.3
diff_AJF_vs_DJF_cond1_2030	chr11	34302849	34303092	+	41.8771	NA	Intergenic	NA	-8528	Oeu028742.1
diff_AJF_vs_DJF_cond1_1947	chr11	29306977	29307462	+	41.6429	NA	promoter-TSS (Oeu052620.1)	NA	-828	Oeu052620.1
diff_AJF_vs_DJF_cond1_8230	chr7	1834933	1835356	+	41.5937	NA	Intergenic	NA	-14805	Oeu053857.1
diff_AJF_vs_DJF_cond1_2127	chr12	3161957	3162148	+	41.5626	NA	promoter-TSS (Oeu013656.1)	NA	-941	Oeu013656.1
diff_AJF_vs_DJF_cond1_2413	chr12	21553569	21553998	+	41.5444	NA	Intergenic	NA	9428	Oeu021710.2
diff_AJF_vs_DJF_cond1_9111	chr9	11923361	11923597	+	41.4911	NA	Intergenic	NA	-2270	Oeu051049.1
diff_AJF_vs_DJF_cond1_94	chr1	6832163	6832733	+	41.1491	NA	Intergenic	NA	8284	Oeu022486.1
diff_AJF_vs_DJF_cond1_5857	chr2	14345481	14345721	+	41.1244	NA	Intergenic	NA	-22226	Oeu035467.1
diff_AJF_vs_DJF_cond1_421	chr1	28186764	28187084	+	41.003	NA	intron (Oeu045502.1, intron 3 of 7)	NA	1653	Oeu045502.1
diff_AJF_vs_DJF_cond1_4449	chr17	9905506	9905631	+	40.9736	NA	Intergenic	NA	-1306	Oeu017684.1
diff_AJF_vs_DJF_cond1_2256	chr12	11529763	11530022	+	40.8916	NA	Intergenic	NA	-16244	Oeu041044.1
diff_AJF_vs_DJF_cond1_1555	chr11	10723703	10723846	+	40.8529	NA	Intergenic	NA	9786	Oeu056662.1
diff_AJF_vs_DJF_cond1_7104	chr3	8492044	8492277	+	40.6687	NA	promoter-TSS (Oeu010782.1)	NA	30	Oeu010782.1
diff_AJF_vs_DJF_cond1_5936	chr2	19772689	19772963	+	40.6069	NA	Intergenic	NA	-1936	Oeu030515.1
diff_AJF_vs_DJF_cond1_637	chr10	11255892	11256069	+	40.5088	NA	Intergenic	NA	-8398	Oeu030320.1
diff_AJF_vs_DJF_cond1_949	chr10	28098330	28098605	+	40.4334	NA	Intergenic	NA	-3173	Oeu053483.1
diff_AJF_vs_DJF_cond1_2685	chr13	6882894	6883054	+	40.3901	NA	intron (Oeu056786.1, intron 11 of 12)	NA	13316	Oeu056786.1
diff_AJF_vs_DJF_cond1_8789	chr8	15964217	15964802	+	40.2279	NA	Intergenic	NA	-4055	Oeu024099.1
diff_AJF_vs_DJF_cond1_6845	chr23	3771706	3771866	+	40.1976	NA	Intergenic	NA	8708	Oeu041202.1
diff_AJF_vs_DJF_cond1_3372	chr15	4946595	4946717	+	39.7143	NA	Intergenic	NA	-2081	Oeu006786.1
diff_AJF_vs_DJF_cond1_5043	chr18	6445954	6446179	+	39.5855	NA	promoter-TSS (Oeu019526.1)	NA	-382	Oeu019526.1
diff_AJF_vs_DJF_cond1_5482	chr19	4204899	4205058	+	39.5015	NA	Intergenic	NA	-1924	Oeu005079.1
diff_AJF_vs_DJF_cond1_3064	chr14	5013717	5013962	+	39.3528	NA	Intergenic	NA	-14413	Oeu024542.1
diff_AJF_vs_DJF_cond1_5267	chr18	22810877	22811029	+	39.3274	NA	Intergenic	NA	-10828	Oeu047692.2
diff_AJF_vs_DJF_cond1_3431	chr15	8173943	8174206	+	39.1474	NA	Intergenic	NA	-5549	Oeu017269.1
diff_AJF_vs_DJF_cond1_8176	chr6	27641919	27642200	+	39.0384	NA	Intergenic	NA	-3930	Oeu005268.1
diff_AJF_vs_DJF_cond1_5583	chr19	10897290	10897473	+	38.8999	NA	Intergenic	NA	5674	Oeu011690.1
diff_AJF_vs_DJF_cond1_4933	chr17	23264174	23264345	+	38.807	NA	TTS (Oeu042268.1)	NA	2646	Oeu042268.1
diff_AJF_vs_DJF_cond1_2357	chr12	18367557	18368000	+	38.7908	NA	Intergenic	NA	-13335	Oeu057627.1
diff_AJF_vs_DJF_cond1_8150	chr6	26595934	26596113	+	38.7465	NA	Intergenic	NA	-1200	Oeu044603.1
diff_AJF_vs_DJF_cond1_6246	chr20	12400228	12400549	+	38.673	NA	Intergenic	NA	3292	Oeu053914.1
diff_AJF_vs_DJF_cond1_5677	chr2	2050721	2050866	+	38.408	NA	Intergenic	NA	-4210	Oeu018666.1
diff_AJF_vs_DJF_cond1_977	chr10	29235880	29236399	+	38.1907	NA	promoter-TSS (Oeu038370.1)	NA	-360	Oeu038370.1
diff_AJF_vs_DJF_cond1_2578	chr12	31066974	31067125	+	38.1857	NA	exon (Oeu057174.1, exon 1 of 4)	NA	507	Oeu057174.1
diff_AJF_vs_DJF_cond1_7232	chr3	14534819	14535008	+	38.1337	NA	Intergenic	NA	14288	Oeu033950.1
diff_AJF_vs_DJF_cond1_1177	chr10	42528138	42528460	+	38.1069	NA	intron (Oeu001009.1, intron 6 of 6)	NA	3888	Oeu001009.1
diff_AJF_vs_DJF_cond1_5842	chr2	14085382	14085591	+	38.0187	NA	Intergenic	NA	-6992	Oeu035451.1
diff_AJF_vs_DJF_cond1_3776	chr16	2637672	2637964	+	37.7529	NA	Intergenic	NA	-12162	Oeu006546.1
diff_AJF_vs_DJF_cond1_3438	chr15	8651839	8652089	+	37.6746	NA	Intergenic	NA	13941	Oeu015514.1
diff_AJF_vs_DJF_cond1_8094	chr6	21575489	21575621	+	37.6021	NA	Intergenic	NA	4722	Oeu041247.1
diff_AJF_vs_DJF_cond1_4983	chr18	1768762	1768882	+	37.4734	NA	Intergenic	NA	5555	Oeu063265.1
diff_AJF_vs_DJF_cond1_8853	chr8	18241888	18242072	+	37.3541	NA	Intergenic	NA	5138	Oeu063575.1
diff_AJF_vs_DJF_cond1_6965	chr23	10975537	10975869	+	37.331	NA	Intergenic	NA	18046	Oeu062483.3
diff_AJF_vs_DJF_cond1_8660	chr8	4894927	4895081	+	37.3056	NA	promoter-TSS (Oeu046788.1)	NA	-336	Oeu046788.1
diff_AJF_vs_DJF_cond1_2986	chr14	2117990	2118458	+	37.1154	NA	Intergenic	NA	3372	Oeu046042.1
diff_AJF_vs_DJF_cond1_4100	chr17	850442	850566	+	36.9926	NA	TTS (Oeu021188.1)	NA	2654	Oeu021188.1
diff_AJF_vs_DJF_cond1_8193	chr6	29122935	29123210	+	36.9444	NA	Intergenic	NA	-2351	Oeu017067.2
diff_AJF_vs_DJF_cond1_1830	chr11	22966620	22966856	+	36.9288	NA	Intergenic	NA	-10915	Oeu021343.1
diff_AJF_vs_DJF_cond1_3228	chr14	11161087	11161362	+	36.8764	NA	Intergenic	NA	-3784	Oeu050113.1
diff_AJF_vs_DJF_cond1_2085	chr11	36646300	36646611	+	36.7326	NA	Intergenic	NA	8340	Oeu013965.1
diff_AJF_vs_DJF_cond1_150	chr1	11610244	11610368	+	36.5961	NA	Intergenic	NA	-3785	Oeu048312.1
diff_AJF_vs_DJF_cond1_8954	chr9	3511234	3511399	+	36.555	NA	Intergenic	NA	-15350	Oeu057327.1
diff_AJF_vs_DJF_cond1_3712	chr15	31546781	31547073	+	36.5346	NA	Intergenic	NA	-5288	Oeu024384.1
diff_AJF_vs_DJF_cond1_3606	chr15	24296602	24296925	+	36.4978	NA	Intergenic	NA	1562	Oeu060418.1
diff_AJF_vs_DJF_cond1_4452	chr17	9908598	9908810	+	36.4369	NA	Intergenic	NA	-4442	Oeu017684.1
diff_AJF_vs_DJF_cond1_3398	chr15	6504298	6504521	+	36.3053	NA	Intergenic	NA	-12499	Oeu053710.1
diff_AJF_vs_DJF_cond1_888	chr10	26012911	26013146	+	36.1976	NA	Intergenic	NA	-4139	Oeu039518.1
diff_AJF_vs_DJF_cond1_8228	chr7	1821833	1822308	+	36.0869	NA	intron (Oeu053858.1, intron 4 of 5)	NA	12005	Oeu053858.1
diff_AJF_vs_DJF_cond1_410	chr1	28155916	28156218	+	35.9919	NA	Intergenic	NA	-3927	Oeu045500.1
diff_AJF_vs_DJF_cond1_587	chr10	6343618	6343848	+	35.9902	NA	promoter-TSS (Oeu021445.1)	NA	-454	Oeu021445.1
diff_AJF_vs_DJF_cond1_3724	chr16	324248	324486	+	35.8273	NA	Intergenic	NA	-11445	Oeu009765.1
diff_AJF_vs_DJF_cond1_2326	chr12	16291937	16292075	+	35.711	NA	Intergenic	NA	-9223	Oeu027219.1
diff_AJF_vs_DJF_cond1_6495	chr21	8663300	8663432	+	35.6367	NA	TTS (Oeu041769.1)	NA	8245	Oeu041769.1
diff_AJF_vs_DJF_cond1_4453	chr17	9919787	9919935	+	35.5831	NA	promoter-TSS (Oeu017685.1)	NA	-659	Oeu017685.1
diff_AJF_vs_DJF_cond1_7688	chr5	4355768	4355920	+	35.213	NA	Intergenic	NA	4484	Oeu007353.1
diff_AJF_vs_DJF_cond1_6748	chr22	11470706	11470876	+	35.0504	NA	exon (Oeu049746.1, exon 1 of 1)	NA	168	Oeu049746.1
diff_AJF_vs_DJF_cond1_5898	chr2	16511799	16512064	+	34.8362	NA	Intergenic	NA	-5102	Oeu056880.1
diff_AJF_vs_DJF_cond1_6605	chr21	17263612	17263844	+	34.8183	NA	Intergenic	NA	-1081	Oeu032134.1
diff_AJF_vs_DJF_cond1_297	chr1	23091539	23091735	+	34.7615	NA	promoter-TSS (Oeu064382.1)	NA	-465	Oeu064382.1
diff_AJF_vs_DJF_cond1_5900	chr2	16517906	16518282	+	34.7227	NA	Intergenic	NA	-11265	Oeu056880.1
diff_AJF_vs_DJF_cond1_7532	chr4	12287886	12288008	+	34.6748	NA	Intergenic	NA	5653	Oeu024983.1
diff_AJF_vs_DJF_cond1_6454	chr21	6580760	6581152	+	34.6594	NA	Intergenic	NA	-1263	Oeu015191.1
diff_AJF_vs_DJF_cond1_5039	chr18	6265887	6266179	+	34.6551	NA	Intergenic	NA	-1609	Oeu019533.1
diff_AJF_vs_DJF_cond1_5897	chr2	16464092	16464294	+	34.6541	NA	Intergenic	NA	-21003	Oeu056878.1
diff_AJF_vs_DJF_cond1_2242	chr12	11372271	11372432	+	34.5541	NA	Intergenic	NA	18542	Oeu022005.1
diff_AJF_vs_DJF_cond1_1452	chr11	8126702	8126953	+	34.3867	NA	TTS (Oeu003223.1)	NA	1252	Oeu003223.1
diff_AJF_vs_DJF_cond1_722	chr10	15171026	15171287	+	34.2957	NA	promoter-TSS (Oeu016580.1)	NA	-955	Oeu016580.1
diff_AJF_vs_DJF_cond1_418	chr1	28182588	28182807	+	34.232	NA	Intergenic	NA	-3100	Oeu045501.1
diff_AJF_vs_DJF_cond1_6257	chr20	12913816	12914061	+	34.2263	NA	Intergenic	NA	-2826	Oeu053876.1
diff_AJF_vs_DJF_cond1_5494	chr19	5821844	5822087	+	34.1312	NA	Intergenic	NA	-3318	Oeu058414.1
diff_AJF_vs_DJF_cond1_8431	chr7	14906634	14906786	+	34.1268	NA	Intergenic	NA	-1054	Oeu052390.1
diff_AJF_vs_DJF_cond1_2626	chr13	3291227	3291443	+	34.0667	NA	Intergenic	NA	-10890	Oeu052659.1
diff_AJF_vs_DJF_cond1_7526	chr4	12212590	12212787	+	34.0316	NA	Intergenic	NA	34814	Oeu024977.1
diff_AJF_vs_DJF_cond1_2914	chr13	27326946	27327453	+	34.0035	NA	Intergenic	NA	-1269	Oeu012135.1
diff_AJF_vs_DJF_cond1_8847	chr8	18017839	18018279	+	33.9768	NA	promoter-TSS (Oeu045874.1)	NA	0	Oeu045874.1
diff_AJF_vs_DJF_cond1_6456	chr21	6618849	6619113	+	33.7139	NA	Intergenic	NA	-20250	Oeu015192.1
diff_AJF_vs_DJF_cond1_7885	chr6	5871131	5871714	+	33.6155	NA	Intergenic	NA	24398	Oeu051059.1
diff_AJF_vs_DJF_cond1_8424	chr7	14405705	14405862	+	33.5985	NA	Intergenic	NA	-1123	Oeu027779.1
diff_AJF_vs_DJF_cond1_4099	chr17	848370	848538	+	33.5693	NA	Intergenic	NA	4704	Oeu021188.1
diff_AJF_vs_DJF_cond1_7206	chr3	13658250	13658646	+	33.5558	NA	Intergenic	NA	-15821	Oeu024966.1
diff_AJF_vs_DJF_cond1_6653	chr22	3027994	3028547	+	33.4747	NA	Intergenic	NA	-3300	Oeu058525.1
diff_AJF_vs_DJF_cond1_6608	chr21	17375841	17376451	+	33.4597	NA	promoter-TSS (Oeu061260.1)	NA	473	Oeu061261.1
diff_AJF_vs_DJF_cond1_7148	chr3	10371048	10371315	+	33.3472	NA	Intergenic	NA	-4720	Oeu042960.2
diff_AJF_vs_DJF_cond1_7216	chr3	14009830	14009987	+	33.25	NA	Intergenic	NA	-13559	Oeu024941.1
diff_AJF_vs_DJF_cond1_6947	chr23	9931687	9932226	+	33.203	NA	Intergenic	NA	-1822	Oeu051187.1
diff_AJF_vs_DJF_cond1_9155	chr9	14659177	14659352	+	33.1923	NA	promoter-TSS (Oeu045039.1)	NA	-989	Oeu045039.1
diff_AJF_vs_DJF_cond1_1093	chr10	38166383	38166865	+	32.9725	NA	TTS (Oeu014249.1)	NA	2314	Oeu014249.1
diff_AJF_vs_DJF_cond1_7856	chr6	4295464	4295595	+	32.8853	NA	Intergenic	NA	6058	Oeu031034.1
diff_AJF_vs_DJF_cond1_8334	chr7	9633334	9633724	+	32.7676	NA	exon (Oeu004700.1, exon 3 of 3)	NA	1049	Oeu004700.1
diff_AJF_vs_DJF_cond1_2469	chr12	25077264	25077385	+	32.7588	NA	exon (Oeu048130.1, exon 1 of 3)	NA	1303	Oeu048130.1
diff_AJF_vs_DJF_cond1_8235	chr7	1848440	1848700	+	32.75	NA	Intergenic	NA	-1379	Oeu053857.1
diff_AJF_vs_DJF_cond1_5516	chr19	6969649	6969936	+	32.7295	NA	intron (Oeu000801.1, intron 3 of 11)	NA	734	Oeu000801.1
diff_AJF_vs_DJF_cond1_4002	chr16	16738133	16738349	+	32.6922	NA	Intergenic	NA	-1957	Oeu032047.1
diff_AJF_vs_DJF_cond1_5257	chr18	22485788	22485950	+	32.6521	NA	Intergenic	NA	5923	Oeu047668.2
diff_AJF_vs_DJF_cond1_3143	chr14	7541454	7541646	+	32.6038	NA	Intergenic	NA	-9615	Oeu063194.1
diff_AJF_vs_DJF_cond1_8078	chr6	19410011	19410305	+	32.5405	NA	Intergenic	NA	3159	Oeu064624.1
diff_AJF_vs_DJF_cond1_8417	chr7	14010429	14010624	+	32.5321	NA	TTS (Oeu027756.1)	NA	1191	Oeu027756.1
diff_AJF_vs_DJF_cond1_1675	chr11	14731169	14731293	+	32.1898	NA	Intergenic	NA	-13611	Oeu002846.1
diff_AJF_vs_DJF_cond1_3268	chr14	12961359	12961858	+	32.1124	NA	Intergenic	NA	-15606	Oeu050231.2
diff_AJF_vs_DJF_cond1_8441	chr7	15569060	15569493	+	31.9082	NA	Intergenic	NA	-19394	Oeu031117.3
diff_AJF_vs_DJF_cond1_7617	chr4	17968562	17968745	+	31.78	NA	Intergenic	NA	-7547	Oeu056220.1
diff_AJF_vs_DJF_cond1_4003	chr16	16806619	16806871	+	31.699	NA	Intergenic	NA	5470	Oeu032054.1
diff_AJF_vs_DJF_cond1_305	chr1	23323884	23324076	+	31.6916	NA	Intergenic	NA	-5065	Oeu043172.1
diff_AJF_vs_DJF_cond1_496	chr1	32272293	32272570	+	31.6544	NA	Intergenic	NA	-3232	Oeu011725.1
diff_AJF_vs_DJF_cond1_8782	chr8	15784418	15784722	+	31.5763	NA	Intergenic	NA	-5545	Oeu024114.1
diff_AJF_vs_DJF_cond1_1539	chr11	10264445	10264610	+	31.4032	NA	Intergenic	NA	-1801	Oeu055099.3
diff_AJF_vs_DJF_cond1_6652	chr22	3023566	3023976	+	31.4004	NA	intron (Oeu058525.1, intron 1 of 1)	NA	1199	Oeu058525.1
diff_AJF_vs_DJF_cond1_3202	chr14	9857784	9857958	+	31.3832	NA	Intergenic	NA	6106	Oeu030037.1
diff_AJF_vs_DJF_cond1_5675	chr2	2003339	2003487	+	31.3652	NA	Intergenic	NA	-1641	Oeu018662.3
diff_AJF_vs_DJF_cond1_2590	chr13	1186072	1186348	+	31.3495	NA	Intergenic	NA	7022	Oeu025981.2
diff_AJF_vs_DJF_cond1_6964	chr23	10974630	10974864	+	31.2044	NA	Intergenic	NA	17090	Oeu062483.3
diff_AJF_vs_DJF_cond1_1488	chr11	8837746	8838050	+	31.1665	NA	TTS (Oeu033577.1)	NA	3009	Oeu033577.1
diff_AJF_vs_DJF_cond1_674	chr10	13103502	13103661	+	31.1224	NA	promoter-TSS (Oeu046251.1)	NA	-890	Oeu046251.1
diff_AJF_vs_DJF_cond1_1497	chr11	9105720	9105926	+	31.0965	NA	TTS (Oeu044396.1)	NA	3358	Oeu044396.1
diff_AJF_vs_DJF_cond1_7489	chr4	8810576	8810800	+	31.0302	NA	Intergenic	NA	-3299	Oeu004155.1
diff_AJF_vs_DJF_cond1_1456	chr11	8330340	8330993	+	30.9691	NA	Intergenic	NA	-1214	Oeu003242.1
diff_AJF_vs_DJF_cond1_422	chr1	28187291	28187624	+	30.9275	NA	intron (Oeu045502.1, intron 3 of 7)	NA	1120	Oeu045502.1
diff_AJF_vs_DJF_cond1_3945	chr16	14342654	14342891	+	30.8925	NA	promoter-TSS (Oeu021513.1)	NA	-182	Oeu021513.1
diff_AJF_vs_DJF_cond1_8868	chr8	19179283	19179555	+	30.8739	NA	Intergenic	NA	2275	Oeu044028.1
diff_AJF_vs_DJF_cond1_2621	chr13	3014887	3015056	+	30.8678	NA	Intergenic	NA	-4312	Oeu052645.1
diff_AJF_vs_DJF_cond1_7302	chr3	18612889	18613031	+	30.8625	NA	Intergenic	NA	4448	Oeu003697.1
diff_AJF_vs_DJF_cond1_684	chr10	13451729	13451878	+	30.8445	NA	Intergenic	NA	-4780	Oeu046228.1
diff_AJF_vs_DJF_cond1_5091	chr18	11335169	11335411	+	30.7976	NA	Intergenic	NA	3592	Oeu060614.1
diff_AJF_vs_DJF_cond1_5066	chr18	7828549	7828727	+	30.7845	NA	Intergenic	NA	-4791	Oeu020485.1
diff_AJF_vs_DJF_cond1_2377	chr12	19466358	19466497	+	30.724	NA	exon (Oeu040973.1, exon 3 of 3)	NA	1361	Oeu040973.1
diff_AJF_vs_DJF_cond1_2675	chr13	6391129	6391297	+	30.5817	NA	TTS (Oeu056753.1)	NA	2266	Oeu056753.1
diff_AJF_vs_DJF_cond1_18	chr1	1249515	1249937	+	30.5214	NA	exon (Oeu024677.1, exon 4 of 8)	NA	1213	Oeu024677.1
diff_AJF_vs_DJF_cond1_9040	chr9	7432231	7432521	+	30.4527	NA	Intergenic	NA	2176	Oeu050503.1
diff_AJF_vs_DJF_cond1_4096	chr17	845092	845257	+	30.4494	NA	Intergenic	NA	7984	Oeu021188.1
diff_AJF_vs_DJF_cond1_8583	chr7	25521843	25522055	+	30.4205	NA	Intergenic	NA	7137	Oeu047052.3
diff_AJF_vs_DJF_cond1_1458	chr11	8339602	8340167	+	30.3353	NA	exon (Oeu003243.1, exon 4 of 4)	NA	1979	Oeu003243.1
diff_AJF_vs_DJF_cond1_8936	chr9	1843387	1843722	+	30.3291	NA	TTS (Oeu055864.1)	NA	3849	Oeu055864.1
diff_AJF_vs_DJF_cond1_3875	chr16	9862958	9863244	+	30.2426	NA	promoter-TSS (Oeu029961.1)	NA	-853	Oeu029961.1
diff_AJF_vs_DJF_cond1_4507	chr17	13195787	13196444	+	30.2013	NA	intron (Oeu018472.1, intron 1 of 3)	NA	3519	Oeu018472.1
diff_AJF_vs_DJF_cond1_5884	chr2	15565848	15566050	+	30.1999	NA	Intergenic	NA	-1338	Oeu064554.1
diff_AJF_vs_DJF_cond1_1217	chr10	45690431	45690869	+	30.111	NA	intron (Oeu005381.1, intron 2 of 3)	NA	1950	Oeu005381.1
diff_AJF_vs_DJF_cond1_4982	chr18	1740920	1741114	+	30.0872	NA	Intergenic	NA	-2978	Oeu063263.1
diff_AJF_vs_DJF_cond1_3894	chr16	10814431	10814608	+	30.0802	NA	promoter-TSS (Oeu029138.1)	NA	-846	Oeu029138.1
diff_AJF_vs_DJF_cond1_8756	chr8	14120690	14120892	+	29.9966	NA	Intergenic	NA	-1068	Oeu011715.3
diff_AJF_vs_DJF_cond1_5860	chr2	14393266	14393481	+	29.9702	NA	Intergenic	NA	-50650	Oeu055312.1
diff_AJF_vs_DJF_cond1_4098	chr17	847843	848075	+	29.9691	NA	Intergenic	NA	5199	Oeu021188.1
diff_AJF_vs_DJF_cond1_7540	chr4	12543232	12543453	+	29.8988	NA	promoter-TSS (Oeu005911.1)	NA	-34	Oeu005911.1
diff_AJF_vs_DJF_cond1_7175	chr3	12241937	12242143	+	29.7229	NA	Intergenic	NA	19644	Oeu047601.1
diff_AJF_vs_DJF_cond1_7181	chr3	12531740	12531967	+	29.7128	NA	Intergenic	NA	-9313	Oeu047583.1
diff_AJF_vs_DJF_cond1_6219	chr20	11113871	11114685	+	29.6818	NA	Intergenic	NA	5058	Oeu038944.1
diff_AJF_vs_DJF_cond1_3384	chr15	5469450	5469737	+	29.6692	NA	Intergenic	NA	8295	Oeu007898.1
diff_AJF_vs_DJF_cond1_3425	chr15	7969888	7970450	+	29.5793	NA	Intergenic	NA	-6133	Oeu063172.1
diff_AJF_vs_DJF_cond1_7414	chr4	2614942	2615133	+	29.5292	NA	promoter-TSS (Oeu055797.1)	NA	-540	Oeu055797.1
diff_AJF_vs_DJF_cond1_979	chr10	29248313	29248505	+	29.4199	NA	Intergenic	NA	4513	Oeu038368.1
diff_AJF_vs_DJF_cond1_3224	chr14	11101090	11101227	+	29.4134	NA	Intergenic	NA	-7185	Oeu050119.1
diff_AJF_vs_DJF_cond1_1326	chr11	3596109	3596335	+	29.3917	NA	Intergenic	NA	-12890	Oeu063839.1
diff_AJF_vs_DJF_cond1_7237	chr3	14622054	14622287	+	29.3785	NA	Intergenic	NA	-58030	Oeu033953.1
diff_AJF_vs_DJF_cond1_4005	chr16	16831019	16831140	+	29.2451	NA	Intergenic	NA	-1676	Oeu032059.1
diff_AJF_vs_DJF_cond1_1681	chr11	15118235	15118426	+	29.2395	NA	Intergenic	NA	-7290	Oeu017663.1
diff_AJF_vs_DJF_cond1_7530	chr4	12267085	12267216	+	29.2303	NA	Intergenic	NA	-2290	Oeu024982.1
diff_AJF_vs_DJF_cond1_6401	chr21	3430972	3431213	+	29.226	NA	TTS (Oeu005126.1)	NA	2469	Oeu005126.1
diff_AJF_vs_DJF_cond1_3309	chr14	16313895	16314077	+	29.0805	NA	promoter-TSS (Oeu048643.1)	NA	-444	Oeu048643.1
diff_AJF_vs_DJF_cond1_8264	chr7	3854982	3855135	+	29.0427	NA	intron (Oeu064038.1, intron 3 of 3)	NA	1259	Oeu064038.1
diff_AJF_vs_DJF_cond1_772	chr10	19002307	19002533	+	29.0192	NA	Intergenic	NA	43809	Oeu023801.1
diff_AJF_vs_DJF_cond1_2999	chr14	2317895	2318430	+	29.0189	NA	Intergenic	NA	-1974	Oeu046059.1
diff_AJF_vs_DJF_cond1_765	chr10	18694137	18694296	+	28.9792	NA	Intergenic	NA	-3085	Oeu046173.1
diff_AJF_vs_DJF_cond1_2992	chr14	2227876	2228165	+	28.9792	NA	Intergenic	NA	-6427	Oeu046053.1
diff_AJF_vs_DJF_cond1_737	chr10	16602276	16602521	+	28.9606	NA	Intergenic	NA	-1265	Oeu012752.2
diff_AJF_vs_DJF_cond1_6062	chr20	779061	779422	+	28.7076	NA	Intergenic	NA	6625	Oeu031715.1
diff_AJF_vs_DJF_cond1_1057	chr10	36262427	36262548	+	28.6507	NA	Intergenic	NA	-1036	Oeu050915.3
diff_AJF_vs_DJF_cond1_8886	chr8	20154510	20154694	+	28.5674	NA	Intergenic	NA	16753	Oeu031880.1
diff_AJF_vs_DJF_cond1_3893	chr16	10552209	10552497	+	28.5107	NA	Intergenic	NA	5091	Oeu029990.1
diff_AJF_vs_DJF_cond1_1628	chr11	13276167	13276410	+	28.2747	NA	Intergenic	NA	-1668	Oeu013625.1
diff_AJF_vs_DJF_cond1_8855	chr8	18248523	18248693	+	28.2554	NA	Intergenic	NA	-1490	Oeu063575.1
diff_AJF_vs_DJF_cond1_304	chr1	23321917	23322618	+	28.2501	NA	Intergenic	NA	-4761	Oeu043173.1
diff_AJF_vs_DJF_cond1_5265	chr18	22797109	22797327	+	28.1824	NA	promoter-TSS (Oeu047691.1)	NA	-581	Oeu047691.1
diff_AJF_vs_DJF_cond1_282	chr1	22187621	22188018	+	28.1728	NA	Intergenic	NA	8301	Oeu006066.1
diff_AJF_vs_DJF_cond1_2904	chr13	26925088	26925231	+	28.0453	NA	Intergenic	NA	-24981	Oeu012116.1
diff_AJF_vs_DJF_cond1_2058	chr11	35815112	35815570	+	28.0401	NA	Intergenic	NA	-2134	Oeu024231.1
diff_AJF_vs_DJF_cond1_1931	chr11	28648244	28648485	+	28.0168	NA	Intergenic	NA	-2604	Oeu009305.1
diff_AJF_vs_DJF_cond1_9149	chr9	14520822	14520982	+	27.9988	NA	promoter-TSS (Oeu045022.1)	NA	-320	Oeu045022.1
diff_AJF_vs_DJF_cond1_1859	chr11	24549868	24550096	+	27.9848	NA	Intergenic	NA	14147	Oeu027954.1
diff_AJF_vs_DJF_cond1_6208	chr20	10501106	10501329	+	27.9724	NA	Intergenic	NA	-4494	Oeu043469.1
diff_AJF_vs_DJF_cond1_5689	chr2	2688218	2688437	+	27.9703	NA	Intergenic	NA	-2196	Oeu018699.1
diff_AJF_vs_DJF_cond1_2560	chr12	30343813	30344016	+	27.9671	NA	Intergenic	NA	-4518	Oeu008352.1
diff_AJF_vs_DJF_cond1_6390	chr21	2348958	2349199	+	27.9588	NA	Intergenic	NA	-22637	Oeu003076.1
diff_AJF_vs_DJF_cond1_7378	chr4	318457	318655	+	27.9382	NA	Intergenic	NA	15809	Oeu059652.1
diff_AJF_vs_DJF_cond1_8314	chr7	7636227	7636444	+	27.9246	NA	Intergenic	NA	2365	Oeu031363.1
diff_AJF_vs_DJF_cond1_3056	chr14	4958828	4959162	+	27.8958	NA	Intergenic	NA	-1834	Oeu024538.1
diff_AJF_vs_DJF_cond1_7618	chr4	17969460	17969665	+	27.7183	NA	Intergenic	NA	-6638	Oeu056220.1
diff_AJF_vs_DJF_cond1_7395	chr4	1277393	1277672	+	27.589	NA	promoter-TSS (Oeu011362.1)	NA	-420	Oeu011362.1
diff_AJF_vs_DJF_cond1_5365	chr18	30365537	30365686	+	27.5854	NA	Intergenic	NA	-1817	Oeu016368.1
diff_AJF_vs_DJF_cond1_2998	chr14	2316276	2316406	+	27.5575	NA	promoter-TSS (Oeu046059.1)	NA	-153	Oeu046059.1
diff_AJF_vs_DJF_cond1_63	chr1	4997994	4998405	+	27.5498	NA	Intergenic	NA	3626	Oeu060260.1
diff_AJF_vs_DJF_cond1_1749	chr11	19921919	19922189	+	27.5468	NA	Intergenic	NA	-7467	Oeu004189.1
diff_AJF_vs_DJF_cond1_8270	chr7	3968431	3968665	+	27.5452	NA	Intergenic	NA	31602	Oeu064034.1
diff_AJF_vs_DJF_cond1_7823	chr6	2011862	2012061	+	27.4754	NA	Intergenic	NA	10986	Oeu036077.1
diff_AJF_vs_DJF_cond1_6819	chr23	1546303	1546486	+	27.47	NA	Intergenic	NA	-9869	Oeu000567.1
diff_AJF_vs_DJF_cond1_5784	chr2	8440260	8440533	+	27.4343	NA	Intergenic	NA	-5141	Oeu033655.1
diff_AJF_vs_DJF_cond1_5180	chr18	17748015	17748388	+	27.3866	NA	Intergenic	NA	-13932	Oeu028350.1
diff_AJF_vs_DJF_cond1_8781	chr8	15761201	15761392	+	27.327	NA	Intergenic	NA	17729	Oeu024114.1
diff_AJF_vs_DJF_cond1_896	chr10	26091892	26092156	+	27.3133	NA	Intergenic	NA	-5206	Oeu039519.1
diff_AJF_vs_DJF_cond1_8029	chr6	15415603	15415741	+	27.2971	NA	TTS (Oeu058167.4)	NA	6046	Oeu058166.1
diff_AJF_vs_DJF_cond1_1524	chr11	10049971	10050138	+	27.2067	NA	Intergenic	NA	-16612	Oeu055083.2
diff_AJF_vs_DJF_cond1_401	chr1	28145606	28145814	+	27.1719	NA	Intergenic	NA	-4964	Oeu045499.1
diff_AJF_vs_DJF_cond1_7285	chr3	17520690	17520859	+	27.1683	NA	promoter-TSS (Oeu018596.1)	NA	-211	Oeu018596.1
diff_AJF_vs_DJF_cond1_631	chr10	11029020	11029256	+	27.1553	NA	Intergenic	NA	-7084	Oeu030305.1
diff_AJF_vs_DJF_cond1_1461	chr11	8450789	8450957	+	26.9917	NA	Intergenic	NA	4894	Oeu020417.1
diff_AJF_vs_DJF_cond1_6127	chr20	3745245	3745585	+	26.9863	NA	Intergenic	NA	-5596	Oeu040529.1
diff_AJF_vs_DJF_cond1_2457	chr12	23734445	23734638	+	26.7554	NA	Intergenic	NA	-1084	Oeu015505.1
diff_AJF_vs_DJF_cond1_3344	chr15	1385868	1386205	+	26.7508	NA	exon (Oeu000211.1, exon 2 of 2)	NA	791	Oeu000211.1
diff_AJF_vs_DJF_cond1_3439	chr15	8655185	8655414	+	26.7494	NA	Intergenic	NA	-15671	Oeu015515.5
diff_AJF_vs_DJF_cond1_8192	chr6	29121371	29121559	+	26.6618	NA	promoter-TSS (Oeu017067.2)	NA	-744	Oeu017067.2
diff_AJF_vs_DJF_cond1_6603	chr21	17260484	17260880	+	26.6584	NA	Intergenic	NA	-4127	Oeu032134.1
diff_AJF_vs_DJF_cond1_886	chr10	25978711	25979105	+	26.6463	NA	Intergenic	NA	-3228	Oeu039516.1
diff_AJF_vs_DJF_cond1_1075	chr10	37088938	37089151	+	26.6329	NA	Intergenic	NA	-1601	Oeu027241.1
diff_AJF_vs_DJF_cond1_3428	chr15	8087436	8087676	+	26.5552	NA	Intergenic	NA	5074	Oeu017263.1
diff_AJF_vs_DJF_cond1_8057	chr6	17010483	17010737	+	26.5447	NA	Intergenic	NA	-32836	Oeu050575.1
diff_AJF_vs_DJF_cond1_8836	chr8	17635459	17635607	+	26.5424	NA	Intergenic	NA	-1343	Oeu042045.1
diff_AJF_vs_DJF_cond1_1305	chr11	2889477	2889688	+	26.5354	NA	Intergenic	NA	-1402	Oeu045361.1
diff_AJF_vs_DJF_cond1_8188	chr6	28550229	28550578	+	26.4759	NA	Intergenic	NA	-2765	Oeu023866.1
diff_AJF_vs_DJF_cond1_6206	chr20	10499618	10499749	+	26.4372	NA	Intergenic	NA	-2960	Oeu043469.1
diff_AJF_vs_DJF_cond1_3285	chr14	14007973	14008120	+	26.4142	NA	Intergenic	NA	-7959	Oeu035379.1
diff_AJF_vs_DJF_cond1_8430	chr7	14895783	14895981	+	26.3853	NA	Intergenic	NA	2023	Oeu052388.1
diff_AJF_vs_DJF_cond1_7276	chr3	17462092	17462518	+	26.3826	NA	Intergenic	NA	-3253	Oeu018587.1
diff_AJF_vs_DJF_cond1_57	chr1	4976322	4976640	+	26.3765	NA	Intergenic	NA	-8044	Oeu060258.1
diff_AJF_vs_DJF_cond1_3150	chr14	7889335	7889901	+	26.3544	NA	Intergenic	NA	-5017	Oeu054757.1
diff_AJF_vs_DJF_cond1_7472	chr4	7477488	7477678	+	26.2875	NA	Intergenic	NA	-2800	Oeu060550.1
diff_AJF_vs_DJF_cond1_2081	chr11	36582161	36582297	+	26.2458	NA	promoter-TSS (Oeu013960.2)	NA	-698	Oeu013960.2
diff_AJF_vs_DJF_cond1_1428	chr11	7242387	7242645	+	26.1128	NA	intron (Oeu023077.1, intron 2 of 2)	NA	9017	Oeu023078.1
diff_AJF_vs_DJF_cond1_6427	chr21	5262036	5262308	+	25.9806	NA	Intergenic	NA	15972	Oeu000468.1
diff_AJF_vs_DJF_cond1_5740	chr2	6413047	6413286	+	25.9247	NA	TTS (Oeu033420.1)	NA	2431	Oeu033420.1
diff_AJF_vs_DJF_cond1_5076	chr18	8101454	8101602	+	25.9124	NA	Intergenic	NA	-5006	Oeu047426.1
diff_AJF_vs_DJF_cond1_6542	chr21	12843930	12844494	+	25.8571	NA	Intergenic	NA	-2498	Oeu052882.4
diff_AJF_vs_DJF_cond1_2905	chr13	26926189	26926329	+	25.8517	NA	Intergenic	NA	-23881	Oeu012116.1
diff_AJF_vs_DJF_cond1_8626	chr8	2509397	2509676	+	25.7724	NA	Intergenic	NA	-2853	Oeu003130.1
diff_AJF_vs_DJF_cond1_5350	chr18	29556296	29556495	+	25.7386	NA	promoter-TSS (Oeu016424.1)	NA	-909	Oeu016424.1
diff_AJF_vs_DJF_cond1_7349	chr3	22254054	22254499	+	25.7329	NA	Intergenic	NA	-1378	Oeu063679.1
diff_AJF_vs_DJF_cond1_8148	chr6	26554487	26554785	+	25.7229	NA	Intergenic	NA	12461	Oeu044607.1
diff_AJF_vs_DJF_cond1_5181	chr18	17748726	17749039	+	25.7141	NA	Intergenic	NA	-14613	Oeu028350.1
diff_AJF_vs_DJF_cond1_9154	chr9	14629564	14629768	+	25.6941	NA	Intergenic	NA	8553	Oeu045036.1
diff_AJF_vs_DJF_cond1_5767	chr2	7482597	7482962	+	25.5497	NA	Intergenic	NA	6874	Oeu033377.1
diff_AJF_vs_DJF_cond1_1293	chr11	2377369	2377738	+	25.5367	NA	TTS (Oeu037095.1)	NA	-2146	Oeu037096.1
diff_AJF_vs_DJF_cond1_2689	chr13	7209492	7209676	+	25.443	NA	Intergenic	NA	6866	Oeu018025.1
diff_AJF_vs_DJF_cond1_713	chr10	14741415	14741596	+	25.44	NA	Intergenic	NA	4845	Oeu049977.1
diff_AJF_vs_DJF_cond1_9062	chr9	8400135	8400433	+	25.4321	NA	Intergenic	NA	-5307	Oeu059356.1
diff_AJF_vs_DJF_cond1_7689	chr5	4356162	4356387	+	25.4081	NA	TTS (Oeu007353.1)	NA	4054	Oeu007353.1
diff_AJF_vs_DJF_cond1_672	chr10	13005933	13006066	+	25.3726	NA	Intergenic	NA	-10855	Oeu046259.1
diff_AJF_vs_DJF_cond1_2028	chr11	34301057	34301265	+	25.3258	NA	Intergenic	NA	-10337	Oeu028742.1
diff_AJF_vs_DJF_cond1_8024	chr6	14677523	14677951	+	25.2362	NA	Intergenic	NA	5775	Oeu063908.1
diff_AJF_vs_DJF_cond1_682	chr10	13368691	13368861	+	25.0992	NA	promoter-TSS (Oeu046234.2)	NA	-413	Oeu046234.2
diff_AJF_vs_DJF_cond1_670	chr10	12967352	12967545	+	25.0733	NA	Intergenic	NA	-1236	Oeu046260.1
diff_AJF_vs_DJF_cond1_6440	chr21	5818690	5818992	+	24.9601	NA	intron (Oeu000506.1, intron 4 of 10)	NA	2260	Oeu000506.1
diff_AJF_vs_DJF_cond1_1422	chr11	7102020	7102173	+	24.9491	NA	Intergenic	NA	7898	Oeu024613.1
diff_AJF_vs_DJF_cond1_1853	chr11	24270014	24270281	+	24.9321	NA	Intergenic	NA	-1906	Oeu015398.1
diff_AJF_vs_DJF_cond1_1939	chr11	29238604	29238726	+	24.8946	NA	Intergenic	NA	-6432	Oeu052614.1
diff_AJF_vs_DJF_cond1_6892	chr23	6618219	6618411	+	24.8945	NA	Intergenic	NA	-21967	Oeu051267.1
diff_AJF_vs_DJF_cond1_399	chr1	28141053	28141367	+	24.8735	NA	promoter-TSS (Oeu045499.1)	NA	-464	Oeu045499.1
diff_AJF_vs_DJF_cond1_2817	chr13	19257877	19258066	+	24.8314	NA	intron (Oeu045617.1, intron 1 of 6)	NA	8684	Oeu045617.1
diff_AJF_vs_DJF_cond1_355	chr1	26045952	26046244	+	24.7818	NA	TTS (Oeu026959.1)	NA	438	Oeu026959.1
diff_AJF_vs_DJF_cond1_2077	chr11	36401405	36401536	+	24.7362	NA	Intergenic	NA	-4146	Oeu013953.1
diff_AJF_vs_DJF_cond1_5735	chr2	6374489	6374689	+	24.6429	NA	TTS (Oeu033425.1)	NA	3312	Oeu033425.1
diff_AJF_vs_DJF_cond1_3401	chr15	6512190	6512719	+	24.6325	NA	Intergenic	NA	-4454	Oeu053710.1
diff_AJF_vs_DJF_cond1_6444	chr21	6024949	6025207	+	24.6227	NA	Intergenic	NA	-15994	Oeu015151.1
diff_AJF_vs_DJF_cond1_9039	chr9	7425228	7425524	+	24.5404	NA	Intergenic	NA	9176	Oeu050503.1
diff_AJF_vs_DJF_cond1_8947	chr9	2621011	2621442	+	24.533	NA	Intergenic	NA	-5712	Oeu053167.1
diff_AJF_vs_DJF_cond1_5676	chr2	2047436	2047673	+	24.5234	NA	promoter-TSS (Oeu018666.1)	NA	-971	Oeu018666.1
diff_AJF_vs_DJF_cond1_5182	chr18	17750328	17750566	+	24.4806	NA	Intergenic	NA	-16178	Oeu028350.1
diff_AJF_vs_DJF_cond1_730	chr10	15742570	15742806	+	24.4501	NA	Intergenic	NA	10641	Oeu059134.1
diff_AJF_vs_DJF_cond1_2282	chr12	13189745	13190195	+	24.4364	NA	promoter-TSS (Oeu038044.1)	NA	-957	Oeu038044.1
diff_AJF_vs_DJF_cond1_5026	chr18	5062711	5062894	+	24.3905	NA	intron (Oeu013329.1, intron 2 of 3)	NA	2393	Oeu013329.1
diff_AJF_vs_DJF_cond1_1247	chr11	451255	451685	+	24.3608	NA	Intergenic	NA	3115	Oeu038566.1
diff_AJF_vs_DJF_cond1_2600	chr13	1431155	1431299	+	24.328	NA	Intergenic	NA	1892	Oeu026004.1
diff_AJF_vs_DJF_cond1_1156	chr10	41225440	41225649	+	24.32	NA	promoter-TSS (Oeu057883.1)	NA	-794	Oeu057883.1
diff_AJF_vs_DJF_cond1_921	chr10	27019945	27020144	+	24.2864	NA	TTS (Oeu020885.1)	NA	-1944	Oeu020886.1
diff_AJF_vs_DJF_cond1_8227	chr7	1814342	1814638	+	24.2265	NA	intron (Oeu053858.1, intron 2 of 5)	NA	4425	Oeu053858.1
diff_AJF_vs_DJF_cond1_5578	chr19	10757083	10757252	+	24.2047	NA	Intergenic	NA	-1488	Oeu054322.1
diff_AJF_vs_DJF_cond1_3831	chr16	6175395	6175565	+	24.2021	NA	Intergenic	NA	-5596	Oeu025903.1
diff_AJF_vs_DJF_cond1_232	chr1	19600887	19601062	+	24.2007	NA	Intergenic	NA	38695	Oeu050958.1
diff_AJF_vs_DJF_cond1_5845	chr2	14144184	14144321	+	24.1706	NA	Intergenic	NA	-4241	Oeu035457.1
diff_AJF_vs_DJF_cond1_6138	chr20	4153646	4153881	+	24.1436	NA	Intergenic	NA	-2985	Oeu040552.1
diff_AJF_vs_DJF_cond1_3883	chr16	10221318	10221632	+	24.0649	NA	Intergenic	NA	-3537	Oeu029975.1
diff_AJF_vs_DJF_cond1_8959	chr9	3801747	3801935	+	24.0258	NA	Intergenic	NA	4509	Oeu056106.3
diff_AJF_vs_DJF_cond1_1833	chr11	22988617	22988885	+	24.0206	NA	Intergenic	NA	-32928	Oeu021343.1
diff_AJF_vs_DJF_cond1_1486	chr11	8801432	8801612	+	23.977	NA	TTS (Oeu033580.1)	NA	3086	Oeu033580.1
diff_AJF_vs_DJF_cond1_9067	chr9	8828400	8828645	+	23.9121	NA	Intergenic	NA	9786	Oeu059369.1
diff_AJF_vs_DJF_cond1_7887	chr6	6107630	6107934	+	23.8664	NA	Intergenic	NA	-2095	Oeu007645.1
diff_AJF_vs_DJF_cond1_1544	chr11	10327311	10327489	+	23.8316	NA	Intergenic	NA	-8617	Oeu055104.1
diff_AJF_vs_DJF_cond1_1265	chr11	844196	844358	+	23.7731	NA	Intergenic	NA	-1454	Oeu038526.1
diff_AJF_vs_DJF_cond1_8899	chr8	21043530	21043773	+	23.6933	NA	Intergenic	NA	-2630	Oeu027931.1
diff_AJF_vs_DJF_cond1_1113	chr10	39155455	39155583	+	23.6776	NA	TTS (Oeu014371.1)	NA	3864	Oeu014371.1
diff_AJF_vs_DJF_cond1_8581	chr7	25503383	25503664	+	23.6731	NA	Intergenic	NA	25563	Oeu047052.3
diff_AJF_vs_DJF_cond1_8444	chr7	15598827	15599004	+	23.6706	NA	Intergenic	NA	-8966	Oeu031119.1
diff_AJF_vs_DJF_cond1_6500	chr21	9091745	9091938	+	23.6488	NA	Intergenic	NA	-6425	Oeu053927.1
diff_AJF_vs_DJF_cond1_3507	chr15	16396766	16397039	+	23.6424	NA	Intergenic	NA	14928	Oeu043009.1
diff_AJF_vs_DJF_cond1_6179	chr20	8497499	8497844	+	23.6381	NA	TTS (Oeu032340.1)	NA	454	Oeu032341.1
diff_AJF_vs_DJF_cond1_7170	chr3	12147023	12147272	+	23.5982	NA	Intergenic	NA	-1286	Oeu047605.1
diff_AJF_vs_DJF_cond1_2881	chr13	24802328	24802765	+	23.5834	NA	promoter-TSS (Oeu016635.1)	NA	-329	Oeu016635.1
diff_AJF_vs_DJF_cond1_3169	chr14	8515791	8516015	+	23.5146	NA	Intergenic	NA	-4346	Oeu052492.1
diff_AJF_vs_DJF_cond1_2644	chr13	4405421	4405708	+	23.4916	NA	intron (Oeu011004.1, intron 2 of 6)	NA	1605	Oeu011004.1
diff_AJF_vs_DJF_cond1_1610	chr11	12613548	12614058	+	23.4873	NA	Intergenic	NA	-68336	Oeu023358.1
diff_AJF_vs_DJF_cond1_7506	chr4	10296878	10297010	+	23.4821	NA	Intergenic	NA	-3112	Oeu023284.1
diff_AJF_vs_DJF_cond1_5736	chr2	6383614	6383844	+	23.46	NA	TTS (Oeu033424.2)	NA	1799	Oeu033424.2
diff_AJF_vs_DJF_cond1_9163	chr9	14995934	14996200	+	23.4341	NA	Intergenic	NA	-10925	Oeu011823.1
diff_AJF_vs_DJF_cond1_8366	chr7	11381881	11382672	+	23.4319	NA	Intergenic	NA	12573	Oeu039065.2
diff_AJF_vs_DJF_cond1_2493	chr12	26259538	26259691	+	23.4109	NA	Intergenic	NA	6557	Oeu046437.1
diff_AJF_vs_DJF_cond1_7324	chr3	20730650	20731029	+	23.3976	NA	Intergenic	NA	-40362	Oeu051858.1
diff_AJF_vs_DJF_cond1_7521	chr4	12187577	12187845	+	23.3432	NA	Intergenic	NA	9837	Oeu024977.1
diff_AJF_vs_DJF_cond1_5581	chr19	10890520	10890716	+	23.3325	NA	Intergenic	NA	12437	Oeu011690.1
diff_AJF_vs_DJF_cond1_1875	chr11	25345791	25346070	+	23.3263	NA	Intergenic	NA	-5479	Oeu059765.1
diff_AJF_vs_DJF_cond1_7685	chr5	4167924	4168089	+	23.2863	NA	Intergenic	NA	-1245	Oeu007364.1
diff_AJF_vs_DJF_cond1_2997	chr14	2293980	2294367	+	23.2325	NA	Intergenic	NA	4776	Oeu046058.1
diff_AJF_vs_DJF_cond1_9113	chr9	11928908	11929232	+	23.226	NA	promoter-TSS (Oeu051050.1)	NA	-676	Oeu051050.1
diff_AJF_vs_DJF_cond1_2492	chr12	26224642	26224868	+	23.2088	NA	Intergenic	NA	-3721	Oeu046434.1
diff_AJF_vs_DJF_cond1_1211	chr10	45656169	45656404	+	23.1826	NA	TTS (Oeu005385.1)	NA	5344	Oeu005385.1
diff_AJF_vs_DJF_cond1_1606	chr11	12246926	12247211	+	23.1463	NA	Intergenic	NA	-24684	Oeu064447.1
diff_AJF_vs_DJF_cond1_3099	chr14	5881529	5882045	+	23.08	NA	promoter-TSS (Oeu030415.1)	NA	-480	Oeu030415.1
diff_AJF_vs_DJF_cond1_7883	chr6	5859613	5859810	+	23.0465	NA	Intergenic	NA	12687	Oeu051059.1
diff_AJF_vs_DJF_cond1_1856	chr11	24368285	24368474	+	23.0279	NA	Intergenic	NA	-2350	Oeu015404.1
diff_AJF_vs_DJF_cond1_2950	chr14	604828	605139	+	23.015	NA	Intergenic	NA	7284	Oeu060821.2
diff_AJF_vs_DJF_cond1_2880	chr13	24800412	24800663	+	23.0148	NA	TTS (Oeu016635.1)	NA	1680	Oeu016635.1
diff_AJF_vs_DJF_cond1_5716	chr2	5546148	5546510	+	23.0021	NA	Intergenic	NA	-19722	Oeu057941.1
diff_AJF_vs_DJF_cond1_2657	chr13	5462371	5462582	+	22.9963	NA	TTS (Oeu020826.1)	NA	-6329	Oeu020825.2
diff_AJF_vs_DJF_cond1_4473	chr17	11133241	11133431	+	22.9452	NA	Intergenic	NA	4521	Oeu044668.1
diff_AJF_vs_DJF_cond1_1653	chr11	14201278	14201433	+	22.9102	NA	Intergenic	NA	5301	Oeu035547.1
diff_AJF_vs_DJF_cond1_7179	chr3	12511068	12511448	+	22.8618	NA	Intergenic	NA	3544	Oeu047585.1
diff_AJF_vs_DJF_cond1_6921	chr23	7968886	7969064	+	22.8398	NA	Intergenic	NA	-2995	Oeu001550.1
diff_AJF_vs_DJF_cond1_5200	chr18	18919529	18919803	+	22.8314	NA	TTS (Oeu058291.1)	NA	1855	Oeu058291.1
diff_AJF_vs_DJF_cond1_7027	chr3	3004768	3005063	+	22.8091	NA	promoter-TSS (Oeu043625.3)	NA	-438	Oeu043625.3
diff_AJF_vs_DJF_cond1_4428	chr17	9214315	9214450	+	22.7844	NA	Intergenic	NA	-66902	Oeu013144.1
diff_AJF_vs_DJF_cond1_8823	chr8	17074265	17074940	+	22.7499	NA	promoter-TSS (Oeu004305.1)	NA	20	Oeu004305.1
diff_AJF_vs_DJF_cond1_2293	chr12	13443097	13443288	+	22.6698	NA	promoter-TSS (Oeu038016.1)	NA	-69	Oeu038016.1
diff_AJF_vs_DJF_cond1_9127	chr9	12278274	12278462	+	22.6317	NA	Intergenic	NA	8059	Oeu008062.1
diff_AJF_vs_DJF_cond1_409	chr1	28154980	28155127	+	22.6153	NA	Intergenic	NA	-4941	Oeu045500.1
diff_AJF_vs_DJF_cond1_955	chr10	28299048	28299283	+	22.5782	NA	Intergenic	NA	-6032	Oeu053493.1
diff_AJF_vs_DJF_cond1_3537	chr15	19054996	19055252	+	22.5539	NA	intron (Oeu004913.1, intron 2 of 2)	NA	570	Oeu004913.1
diff_AJF_vs_DJF_cond1_6117	chr20	3296306	3296583	+	22.5513	NA	Intergenic	NA	-15434	Oeu053675.1
diff_AJF_vs_DJF_cond1_1073	chr10	36984414	36984698	+	22.535	NA	Intergenic	NA	-4456	Oeu027249.1
diff_AJF_vs_DJF_cond1_5648	chr19	12924002	12924181	+	22.5195	NA	intron (Oeu025327.2, intron 1 of 3)	NA	360	Oeu025327.2
diff_AJF_vs_DJF_cond1_2877	chr13	24697132	24697339	+	22.4088	NA	Intergenic	NA	-2596	Oeu016623.2
diff_AJF_vs_DJF_cond1_7115	chr3	8835551	8835762	+	22.3106	NA	promoter-TSS (Oeu064269.1)	NA	-610	Oeu064269.1
diff_AJF_vs_DJF_cond1_1231	chr11	264504	264768	+	22.3056	NA	intron (Oeu038584.1, intron 3 of 4)	NA	2202	Oeu038584.1
diff_AJF_vs_DJF_cond1_1381	chr11	5453312	5453615	+	22.2122	NA	Intergenic	NA	-2828	Oeu032420.1
diff_AJF_vs_DJF_cond1_90	chr1	6798878	6799056	+	22.1853	NA	Intergenic	NA	3889	Oeu022485.1
diff_AJF_vs_DJF_cond1_2649	chr13	4867736	4867980	+	22.1767	NA	TTS (Oeu059853.1)	NA	436	Oeu059853.1
diff_AJF_vs_DJF_cond1_2529	chr12	28299460	28299609	+	22.1573	NA	Intergenic	NA	-2872	Oeu038647.1
diff_AJF_vs_DJF_cond1_8261	chr7	3699362	3699502	+	22.1043	NA	TTS (Oeu064042.1)	NA	1410	Oeu064042.1
diff_AJF_vs_DJF_cond1_2871	chr13	24485396	24485659	+	22.102	NA	Intergenic	NA	-7057	Oeu012611.1
diff_AJF_vs_DJF_cond1_4001	chr16	16736707	16736878	+	22.0944	NA	Intergenic	NA	-1781	Oeu032046.1
diff_AJF_vs_DJF_cond1_3885	chr16	10380539	10380675	+	22.072	NA	Intergenic	NA	-1690	Oeu029982.1
diff_AJF_vs_DJF_cond1_3566	chr15	20911494	20911875	+	22.0625	NA	Intergenic	NA	5803	Oeu013587.1
diff_AJF_vs_DJF_cond1_7254	chr3	15532918	15533792	+	22.0552	NA	Intergenic	NA	3433	Oeu064577.1
diff_AJF_vs_DJF_cond1_1944	chr11	29304078	29304279	+	22.0527	NA	exon (Oeu052619.1, exon 4 of 6)	NA	838	Oeu052619.1
diff_AJF_vs_DJF_cond1_3897	chr16	10954554	10954758	+	22.0445	NA	Intergenic	NA	-2914	Oeu029144.1
diff_AJF_vs_DJF_cond1_419	chr1	28184718	28184979	+	22.0373	NA	TTS (Oeu045502.1)	NA	3729	Oeu045502.1
diff_AJF_vs_DJF_cond1_2489	chr12	26122361	26122779	+	22.0264	NA	promoter-TSS (Oeu046428.1)	NA	-363	Oeu046428.1
diff_AJF_vs_DJF_cond1_6953	chr23	10355706	10355994	+	21.9616	NA	Intergenic	NA	-6317	Oeu012362.1
diff_AJF_vs_DJF_cond1_8599	chr7	26115064	26115418	+	21.9144	NA	Intergenic	NA	-6329	Oeu047101.1
diff_AJF_vs_DJF_cond1_403	chr1	28146872	28147088	+	21.7809	NA	Intergenic	NA	-6234	Oeu045499.1
diff_AJF_vs_DJF_cond1_43	chr1	2266761	2267010	+	21.6658	NA	TTS (Oeu033454.1)	NA	1471	Oeu033454.1
diff_AJF_vs_DJF_cond1_5400	chr19	102456	102652	+	21.6595	NA	Intergenic	NA	18996	Oeu045554.1
diff_AJF_vs_DJF_cond1_2251	chr12	11428263	11428447	+	21.5916	NA	intron (Oeu022000.1, intron 3 of 7)	NA	1001	Oeu022000.1
diff_AJF_vs_DJF_cond1_5187	chr18	18167599	18167720	+	21.5745	NA	Intergenic	NA	4858	Oeu063338.1
diff_AJF_vs_DJF_cond1_1877	chr11	25878233	25878388	+	21.5657	NA	promoter-TSS (Oeu033020.1)	NA	-235	Oeu033020.1
diff_AJF_vs_DJF_cond1_5859	chr2	14366603	14366842	+	21.5589	NA	Intergenic	NA	-43347	Oeu035467.1
diff_AJF_vs_DJF_cond1_5196	chr18	18644420	18644709	+	21.5573	NA	Intergenic	NA	-9591	Oeu059025.1
diff_AJF_vs_DJF_cond1_1953	chr11	29976680	29977291	+	21.5316	NA	intron (Oeu010830.1, intron 10 of 22)	NA	7184	Oeu010830.1
diff_AJF_vs_DJF_cond1_7278	chr3	17485093	17485272	+	21.5279	NA	Intergenic	NA	7049	Oeu018591.1
diff_AJF_vs_DJF_cond1_5240	chr18	21476862	21477356	+	21.527	NA	Intergenic	NA	-5905	Oeu061095.1
diff_AJF_vs_DJF_cond1_7351	chr3	22264870	22265118	+	21.506	NA	Intergenic	NA	8644	Oeu063678.1
diff_AJF_vs_DJF_cond1_2384	chr12	19861330	19861469	+	21.4335	NA	Intergenic	NA	-5694	Oeu048256.1
diff_AJF_vs_DJF_cond1_643	chr10	11943083	11943241	+	21.4203	NA	promoter-TSS (Oeu045737.1)	NA	-547	Oeu045737.1
diff_AJF_vs_DJF_cond1_1010	chr10	32941889	32942340	+	21.3979	NA	Intergenic	NA	-8117	Oeu031932.1
diff_AJF_vs_DJF_cond1_8267	chr7	3886669	3886884	+	21.3955	NA	Intergenic	NA	7128	Oeu064037.1
diff_AJF_vs_DJF_cond1_6146	chr20	5509319	5509537	+	21.3345	NA	Intergenic	NA	24601	Oeu060378.1
diff_AJF_vs_DJF_cond1_6200	chr20	9800591	9800866	+	21.3344	NA	Intergenic	NA	8490	Oeu043437.1
diff_AJF_vs_DJF_cond1_2257	chr12	11531518	11531786	+	21.3003	NA	Intergenic	NA	-18004	Oeu041044.1
diff_AJF_vs_DJF_cond1_3396	chr15	6319389	6319538	+	21.2788	NA	Intergenic	NA	-4530	Oeu053697.1
diff_AJF_vs_DJF_cond1_7682	chr5	4031925	4032104	+	21.2451	NA	promoter-TSS (Oeu007371.1)	NA	-726	Oeu007371.1
diff_AJF_vs_DJF_cond1_3796	chr16	3572189	3572466	+	21.2422	NA	Intergenic	NA	6999	Oeu047386.1
diff_AJF_vs_DJF_cond1_9004	chr9	4888064	4888291	+	21.1708	NA	promoter-TSS (Oeu054836.1)	NA	466	Oeu054837.1
diff_AJF_vs_DJF_cond1_3192	chr14	9668713	9669029	+	21.1701	NA	intron (Oeu017174.1, intron 1 of 1)	NA	328	Oeu017174.1
diff_AJF_vs_DJF_cond1_2055	chr11	35587056	35587395	+	21.1671	NA	TTS (Oeu028859.1)	NA	5120	Oeu028859.1
diff_AJF_vs_DJF_cond1_6566	chr21	15010176	15010329	+	21.1583	NA	TTS (Oeu058457.1)	NA	4739	Oeu058457.1
diff_AJF_vs_DJF_cond1_4505	chr17	13166354	13166658	+	21.1516	NA	intron (Oeu018470.1, intron 3 of 3)	NA	5233	Oeu018470.1
diff_AJF_vs_DJF_cond1_985	chr10	29730908	29731089	+	21.1134	NA	Intergenic	NA	-9205	Oeu030248.1
diff_AJF_vs_DJF_cond1_9044	chr9	7444180	7444299	+	21.1091	NA	Intergenic	NA	3753	Oeu050504.1
diff_AJF_vs_DJF_cond1_6645	chr22	2621022	2621163	+	21.0826	NA	Intergenic	NA	-7443	Oeu022253.1
diff_AJF_vs_DJF_cond1_1006	chr10	32349587	32350232	+	21.0581	NA	Intergenic	NA	7640	Oeu004329.1
diff_AJF_vs_DJF_cond1_3368	chr15	4898491	4898649	+	21.0406	NA	Intergenic	NA	-4244	Oeu006789.1
diff_AJF_vs_DJF_cond1_3848	chr16	7366193	7366367	+	21.04	NA	Intergenic	NA	-8562	Oeu004994.1
diff_AJF_vs_DJF_cond1_7528	chr4	12259437	12259676	+	21.0229	NA	Intergenic	NA	-1416	Oeu024980.1
diff_AJF_vs_DJF_cond1_2140	chr12	4283148	4283270	+	21.0145	NA	intron (Oeu022184.2, intron 1 of 3)	NA	1012	Oeu022184.2
diff_AJF_vs_DJF_cond1_7804	chr6	601975	602295	+	21.013	NA	Intergenic	NA	7920	Oeu006313.2
diff_AJF_vs_DJF_cond1_407	chr1	28152072	28152386	+	21.0031	NA	Intergenic	NA	-7765	Oeu045500.1
diff_AJF_vs_DJF_cond1_7858	chr6	4296881	4297427	+	20.9429	NA	Intergenic	NA	7683	Oeu031034.1
diff_AJF_vs_DJF_cond1_156	chr1	11967988	11968267	+	20.9062	NA	Intergenic	NA	-2098	Oeu048349.1
diff_AJF_vs_DJF_cond1_5945	chr2	20270029	20270333	+	20.9009	NA	intron (Oeu030549.1, intron 2 of 11)	NA	298	Oeu030549.1
diff_AJF_vs_DJF_cond1_205	chr1	16490180	16490399	+	20.892	NA	exon (Oeu001592.3, exon 1 of 9)	NA	111	Oeu001592.3
diff_AJF_vs_DJF_cond1_8974	chr9	4149231	4149498	+	20.8539	NA	Intergenic	NA	3781	Oeu056114.1
diff_AJF_vs_DJF_cond1_228	chr1	19241617	19241845	+	20.8452	NA	Intergenic	NA	-2764	Oeu050942.2
diff_AJF_vs_DJF_cond1_1596	chr11	11596541	11596961	+	20.8332	NA	intron (Oeu058919.3, intron 6 of 25)	NA	3677	Oeu058919.3
diff_AJF_vs_DJF_cond1_2054	chr11	35572761	35572957	+	20.8227	NA	Intergenic	NA	-2671	Oeu028858.1
diff_AJF_vs_DJF_cond1_984	chr10	29546657	29546923	+	20.7092	NA	Intergenic	NA	-10286	Oeu061159.1
diff_AJF_vs_DJF_cond1_7636	chr5	51619	51907	+	20.6701	NA	Intergenic	NA	8846	Oeu064073.1
diff_AJF_vs_DJF_cond1_8121	chr6	23953624	23953995	+	20.655	NA	TTS (Oeu025283.1)	NA	1239	Oeu025283.1
diff_AJF_vs_DJF_cond1_6588	chr21	15569440	15569766	+	20.643	NA	Intergenic	NA	-6354	Oeu046830.1
diff_AJF_vs_DJF_cond1_652	chr10	12363655	12364157	+	20.6062	NA	Intergenic	NA	8333	Oeu011323.1
diff_AJF_vs_DJF_cond1_2228	chr12	10471638	10471983	+	20.5423	NA	Intergenic	NA	4533	Oeu042581.1
diff_AJF_vs_DJF_cond1_760	chr10	18480812	18481028	+	20.4759	NA	Intergenic	NA	3970	Oeu046160.1
diff_AJF_vs_DJF_cond1_3407	chr15	6655589	6655945	+	20.4404	NA	Intergenic	NA	-3646	Oeu053722.1
diff_AJF_vs_DJF_cond1_7263	chr3	16207844	16207964	+	20.4214	NA	Intergenic	NA	7803	Oeu036680.2
diff_AJF_vs_DJF_cond1_1034	chr10	34646568	34646959	+	20.4014	NA	Intergenic	NA	-4182	Oeu048454.1
diff_AJF_vs_DJF_cond1_3877	chr16	9874279	9874504	+	20.3878	NA	Intergenic	NA	10437	Oeu029961.1
diff_AJF_vs_DJF_cond1_6377	chr21	1493939	1494179	+	20.3693	NA	Intergenic	NA	16561	Oeu045827.2
diff_AJF_vs_DJF_cond1_7477	chr4	7673124	7673371	+	20.3581	NA	Intergenic	NA	10977	Oeu034743.2
diff_AJF_vs_DJF_cond1_9015	chr9	6119058	6119259	+	20.3307	NA	Intergenic	NA	-3588	Oeu034050.1
diff_AJF_vs_DJF_cond1_1332	chr11	3633027	3633743	+	20.3261	NA	promoter-TSS (Oeu063844.1)	NA	-450	Oeu063844.1
diff_AJF_vs_DJF_cond1_6663	chr22	3829624	3829997	+	20.3047	NA	Intergenic	NA	-1309	Oeu015724.1
diff_AJF_vs_DJF_cond1_3262	chr14	12817221	12817524	+	20.2975	NA	promoter-TSS (Oeu050226.1)	NA	-490	Oeu050226.1
diff_AJF_vs_DJF_cond1_8832	chr8	17473896	17474091	+	20.2704	NA	Intergenic	NA	-16914	Oeu042033.1
diff_AJF_vs_DJF_cond1_4446	chr17	9688258	9688500	+	20.2655	NA	Intergenic	NA	-2410	Oeu014906.1
diff_AJF_vs_DJF_cond1_5779	chr2	8141266	8141766	+	20.264	NA	Intergenic	NA	-6088	Oeu041457.2
diff_AJF_vs_DJF_cond1_8167	chr6	27329239	27329451	+	20.2439	NA	TTS (Oeu057756.1)	NA	1218	Oeu057756.1
diff_AJF_vs_DJF_cond1_6851	chr23	4188935	4189118	+	20.2229	NA	Intergenic	NA	10527	Oeu017983.1
diff_AJF_vs_DJF_cond1_6958	chr23	10627076	10627335	+	20.2006	NA	Intergenic	NA	-1871	Oeu012350.2
diff_AJF_vs_DJF_cond1_1474	chr11	8597667	8598067	+	20.1626	NA	TTS (Oeu033596.1)	NA	1348	Oeu033596.1
diff_AJF_vs_DJF_cond1_6842	chr23	3623172	3623463	+	20.1488	NA	Intergenic	NA	-23501	Oeu041197.1
diff_AJF_vs_DJF_cond1_4977	chr18	1253042	1253280	+	20.1396	NA	Intergenic	NA	-3316	Oeu011251.1
diff_AJF_vs_DJF_cond1_2915	chr13	27333157	27333457	+	20.1246	NA	Intergenic	NA	-7377	Oeu012135.1
diff_AJF_vs_DJF_cond1_6113	chr20	3176424	3176614	+	20.1053	NA	Intergenic	NA	-3237	Oeu053681.1
diff_AJF_vs_DJF_cond1_7482	chr4	8174649	8174840	+	20.0745	NA	Intergenic	NA	9247	Oeu030192.1
diff_AJF_vs_DJF_cond1_8833	chr8	17577717	17578014	+	20.039	NA	Intergenic	NA	8028	Oeu042040.1
diff_AJF_vs_DJF_cond1_544	chr10	2308618	2309144	+	19.9909	NA	Intergenic	NA	-1458	Oeu060590.1
diff_AJF_vs_DJF_cond1_1146	chr10	40979028	40979298	+	19.9383	NA	promoter-TSS (Oeu057867.1)	NA	-902	Oeu057867.1
diff_AJF_vs_DJF_cond1_638	chr10	11258455	11258658	+	19.9277	NA	Intergenic	NA	-5822	Oeu030320.1
diff_AJF_vs_DJF_cond1_4173	chr17	5510967	5511104	+	19.9183	NA	Intergenic	NA	1332	Oeu000399.1
diff_AJF_vs_DJF_cond1_3067	chr14	5032940	5033184	+	19.9031	NA	Intergenic	NA	8659	Oeu024543.1
diff_AJF_vs_DJF_cond1_7217	chr3	14044146	14044427	+	19.8749	NA	TTS (Oeu024938.1)	NA	1007	Oeu024938.1
diff_AJF_vs_DJF_cond1_3882	chr16	10159688	10159955	+	19.8309	NA	intron (Oeu029973.1, intron 4 of 6)	NA	5048	Oeu029973.1
diff_AJF_vs_DJF_cond1_1487	chr11	8819733	8819893	+	19.8057	NA	promoter-TSS (Oeu033578.1)	NA	-936	Oeu033578.1
diff_AJF_vs_DJF_cond1_2516	chr12	27325677	27325958	+	19.7762	NA	Intergenic	NA	-18015	Oeu006536.1
diff_AJF_vs_DJF_cond1_3987	chr16	16108104	16108239	+	19.7755	NA	exon (Oeu009065.1, exon 2 of 2)	NA	-5799	Oeu009064.1
diff_AJF_vs_DJF_cond1_1065	chr10	36758002	36758159	+	19.7671	NA	Intergenic	NA	4835	Oeu027275.1
diff_AJF_vs_DJF_cond1_6899	chr23	6868662	6868966	+	19.7597	NA	promoter-TSS (Oeu051279.1)	NA	-379	Oeu051279.1
diff_AJF_vs_DJF_cond1_8557	chr7	23752442	23752607	+	19.7411	NA	Intergenic	NA	-2256	Oeu006763.2
diff_AJF_vs_DJF_cond1_2900	chr13	26876404	26876580	+	19.6655	NA	Intergenic	NA	4370	Oeu012113.1
diff_AJF_vs_DJF_cond1_6975	chr23	11887364	11888124	+	19.6456	NA	Intergenic	NA	-3559	Oeu044870.1
diff_AJF_vs_DJF_cond1_2821	chr13	19966298	19966483	+	19.6428	NA	Intergenic	NA	8895	Oeu036228.1
diff_AJF_vs_DJF_cond1_5511	chr19	6678448	6678894	+	19.5832	NA	Intergenic	NA	-31740	Oeu035936.1
diff_AJF_vs_DJF_cond1_7692	chr5	4735084	4735534	+	19.5632	NA	Intergenic	NA	-8574	Oeu007333.2
diff_AJF_vs_DJF_cond1_1457	chr11	8331951	8332120	+	19.5365	NA	intron (Oeu003242.1, intron 1 of 4)	NA	155	Oeu003242.1
diff_AJF_vs_DJF_cond1_7350	chr3	22263169	22263295	+	19.5063	NA	Intergenic	NA	6882	Oeu063678.1
diff_AJF_vs_DJF_cond1_789	chr10	20468440	20468928	+	19.4958	NA	Intergenic	NA	-1548	Oeu052282.1
diff_AJF_vs_DJF_cond1_3725	chr16	328755	329221	+	19.4655	NA	Intergenic	NA	-16066	Oeu009765.1
diff_AJF_vs_DJF_cond1_5288	chr18	24173574	24173939	+	19.4277	NA	Intergenic	NA	-3492	Oeu050772.1
diff_AJF_vs_DJF_cond1_6221	chr20	11147368	11147731	+	19.4112	NA	promoter-TSS (Oeu038946.1)	NA	-359	Oeu038946.1
diff_AJF_vs_DJF_cond1_5232	chr18	20888879	20889062	+	19.3925	NA	TTS (Oeu061057.1)	NA	5356	Oeu061057.1
diff_AJF_vs_DJF_cond1_2078	chr11	36429418	36430259	+	19.392	NA	exon (Oeu013955.1, exon 2 of 3)	NA	344	Oeu013955.1
diff_AJF_vs_DJF_cond1_1958	chr11	30012300	30012543	+	19.3483	NA	intron (Oeu010834.1, intron 4 of 7)	NA	1308	Oeu010834.1
diff_AJF_vs_DJF_cond1_62	chr1	4997349	4997487	+	19.3462	NA	Intergenic	NA	-3825	Oeu060259.1
diff_AJF_vs_DJF_cond1_6063	chr20	780576	780912	+	19.3094	NA	Intergenic	NA	5122	Oeu031715.1
diff_AJF_vs_DJF_cond1_8469	chr7	16770719	16770989	+	19.2888	NA	Intergenic	NA	-1410	Oeu012538.2
diff_AJF_vs_DJF_cond1_8900	chr8	21057248	21057378	+	19.274	NA	promoter-TSS (Oeu027932.1)	NA	-787	Oeu027932.1
diff_AJF_vs_DJF_cond1_7331	chr3	21475873	21476146	+	19.2636	NA	Intergenic	NA	-2261	Oeu052954.1
diff_AJF_vs_DJF_cond1_6850	chr23	4188446	4188601	+	19.2152	NA	Intergenic	NA	11030	Oeu017983.1
diff_AJF_vs_DJF_cond1_3126	chr14	6611942	6612629	+	19.1806	NA	Intergenic	NA	-5225	Oeu029826.1
diff_AJF_vs_DJF_cond1_6790	chr22	14984823	14985059	+	19.1437	NA	intron (Oeu032511.1, intron 3 of 27)	NA	3115	Oeu032511.1
diff_AJF_vs_DJF_cond1_705	chr10	14543564	14543841	+	19.122	NA	TTS (Oeu015596.1)	NA	2196	Oeu015596.1
diff_AJF_vs_DJF_cond1_8265	chr7	3855218	3855579	+	19.1122	NA	TTS (Oeu064038.1)	NA	1599	Oeu064038.1
diff_AJF_vs_DJF_cond1_6209	chr20	10502443	10502765	+	19.0951	NA	Intergenic	NA	-5881	Oeu043469.1
diff_AJF_vs_DJF_cond1_3324	chr14	16964247	16964536	+	19.0937	NA	Intergenic	NA	5861	Oeu035848.1
diff_AJF_vs_DJF_cond1_9036	chr9	7307221	7307543	+	19.0578	NA	exon (Oeu033154.2, exon 1 of 1)	NA	867	Oeu033154.2
diff_AJF_vs_DJF_cond1_2535	chr12	28487741	28487914	+	19.041	NA	Intergenic	NA	23333	Oeu038637.1
diff_AJF_vs_DJF_cond1_406	chr1	28151356	28151576	+	19.035	NA	Intergenic	NA	-8528	Oeu045500.1
diff_AJF_vs_DJF_cond1_7262	chr3	16191763	16191991	+	18.9772	NA	Intergenic	NA	-4016	Oeu036681.1
diff_AJF_vs_DJF_cond1_276	chr1	21756301	21756486	+	18.9556	NA	TTS (Oeu056170.1)	NA	1790	Oeu056170.1
diff_AJF_vs_DJF_cond1_6959	chr23	10641494	10641690	+	18.9433	NA	intron (Oeu012349.1, intron 5 of 7)	NA	1486	Oeu012349.1
diff_AJF_vs_DJF_cond1_8328	chr7	9297996	9298166	+	18.9294	NA	Intergenic	NA	-1388	Oeu013647.1
diff_AJF_vs_DJF_cond1_8629	chr8	2596944	2597176	+	18.8909	NA	Intergenic	NA	5881	Oeu003140.1
diff_AJF_vs_DJF_cond1_6269	chr20	13580087	13580251	+	18.8827	NA	Intergenic	NA	4646	Oeu045518.2
diff_AJF_vs_DJF_cond1_5856	chr2	14338637	14338795	+	18.8782	NA	Intergenic	NA	-15341	Oeu035467.1
diff_AJF_vs_DJF_cond1_3733	chr16	804379	804518	+	18.8758	NA	TTS (Oeu034858.1)	NA	1630	Oeu034858.1
diff_AJF_vs_DJF_cond1_8501	chr7	19465576	19465890	+	18.8238	NA	intron (Oeu019088.4, intron 5 of 14)	NA	2561	Oeu019088.4
diff_AJF_vs_DJF_cond1_6468	chr21	6929139	6929423	+	18.8224	NA	intron (Oeu060169.2, intron 2 of 3)	NA	1094	Oeu060169.2
diff_AJF_vs_DJF_cond1_415	chr1	28170446	28170924	+	18.7991	NA	Intergenic	NA	8912	Oeu045501.1
diff_AJF_vs_DJF_cond1_3899	chr16	10998240	10998361	+	18.7784	NA	Intergenic	NA	-7619	Oeu029146.1
diff_AJF_vs_DJF_cond1_2162	chr12	5282533	5282653	+	18.7501	NA	Intergenic	NA	-20871	Oeu023492.2
diff_AJF_vs_DJF_cond1_358	chr1	26059710	26060109	+	18.7405	NA	Intergenic	NA	8805	Oeu026962.1
diff_AJF_vs_DJF_cond1_4946	chr17	24461097	24461443	+	18.7312	NA	Intergenic	NA	-3596	Oeu042320.1
diff_AJF_vs_DJF_cond1_5604	chr19	11763257	11763543	+	18.7248	NA	Intergenic	NA	-257261	Oeu059071.3
diff_AJF_vs_DJF_cond1_2087	chr11	36987426	36987664	+	18.6736	NA	Intergenic	NA	-12863	Oeu047799.1
diff_AJF_vs_DJF_cond1_2346	chr12	17737780	17737906	+	18.6567	NA	Intergenic	NA	-4216	Oeu034659.1
diff_AJF_vs_DJF_cond1_7323	chr3	20628950	20629190	+	18.6309	NA	Intergenic	NA	-5120	Oeu051854.2
diff_AJF_vs_DJF_cond1_338	chr1	25596174	25596477	+	18.5759	NA	Intergenic	NA	-6412	Oeu026918.1
diff_AJF_vs_DJF_cond1_1788	chr11	21510838	21511102	+	18.5725	NA	exon (Oeu021255.1, exon 2 of 2)	NA	333	Oeu021255.1
diff_AJF_vs_DJF_cond1_2786	chr13	16105301	16105434	+	18.5556	NA	Intergenic	NA	-8690	Oeu001206.1
diff_AJF_vs_DJF_cond1_396	chr1	28128471	28128652	+	18.5467	NA	Intergenic	NA	-8191	Oeu045498.1
diff_AJF_vs_DJF_cond1_5415	chr19	1626270	1626697	+	18.5397	NA	Intergenic	NA	35173	Oeu001038.1
diff_AJF_vs_DJF_cond1_6220	chr20	11114922	11115120	+	18.5283	NA	Intergenic	NA	5801	Oeu038944.1
diff_AJF_vs_DJF_cond1_8360	chr7	11227199	11227918	+	18.4572	NA	intron (Oeu039056.1, intron 2 of 18)	NA	383	Oeu039056.1
diff_AJF_vs_DJF_cond1_2528	chr12	28298467	28298673	+	18.4411	NA	Intergenic	NA	-1908	Oeu038647.1
diff_AJF_vs_DJF_cond1_7211	chr3	13925805	13925963	+	18.414	NA	TTS (Oeu024948.1)	NA	4153	Oeu024948.1
diff_AJF_vs_DJF_cond1_6360	chr21	441551	441800	+	18.4088	NA	promoter-TSS (Oeu064361.1)	NA	-871	Oeu064361.1
diff_AJF_vs_DJF_cond1_5741	chr2	6461270	6461593	+	18.4081	NA	promoter-TSS (Oeu033415.1)	NA	-394	Oeu033415.1
diff_AJF_vs_DJF_cond1_5799	chr2	8992970	8993210	+	18.3929	NA	Intergenic	NA	4760	Oeu033685.1
diff_AJF_vs_DJF_cond1_2995	chr14	2286482	2286712	+	18.3718	NA	Intergenic	NA	6789	Oeu046057.1
diff_AJF_vs_DJF_cond1_398	chr1	28135145	28135320	+	18.3386	NA	TTS (Oeu045499.1)	NA	5514	Oeu045499.1
diff_AJF_vs_DJF_cond1_8282	chr7	4668063	4668249	+	18.3111	NA	Intergenic	NA	12150	Oeu035775.1
diff_AJF_vs_DJF_cond1_3936	chr16	14068983	14069159	+	18.2942	NA	Intergenic	NA	-1892	Oeu021536.1
diff_AJF_vs_DJF_cond1_8041	chr6	16177206	16177366	+	18.2778	NA	Intergenic	NA	-2408	Oeu050542.1
diff_AJF_vs_DJF_cond1_1664	chr11	14403610	14403862	+	18.274	NA	Intergenic	NA	-3112	Oeu035572.1
diff_AJF_vs_DJF_cond1_8223	chr7	1800909	1801059	+	18.2603	NA	Intergenic	NA	-1975	Oeu053860.1
diff_AJF_vs_DJF_cond1_303	chr1	23321267	23321667	+	18.2127	NA	Intergenic	NA	-3961	Oeu043173.1
diff_AJF_vs_DJF_cond1_2342	chr12	17336373	17336525	+	18.2125	NA	Intergenic	NA	-51085	Oeu061728.1
diff_AJF_vs_DJF_cond1_5073	chr18	8078831	8079192	+	18.138	NA	Intergenic	NA	-5425	Oeu047424.1
diff_AJF_vs_DJF_cond1_6486	chr21	7892154	7892317	+	18.1294	NA	Intergenic	NA	-59630	Oeu048424.1
diff_AJF_vs_DJF_cond1_5858	chr2	14362192	14362400	+	18.1246	NA	Intergenic	NA	-38921	Oeu035467.1
diff_AJF_vs_DJF_cond1_687	chr10	13708243	13708603	+	18.1219	NA	Intergenic	NA	-9895	Oeu002831.1
diff_AJF_vs_DJF_cond1_3891	chr16	10539146	10539543	+	18.088	NA	Intergenic	NA	-7918	Oeu029990.1
diff_AJF_vs_DJF_cond1_2116	chr12	2517587	2517868	+	18.0848	NA	Intergenic	NA	3294	Oeu015237.1
diff_AJF_vs_DJF_cond1_7680	chr5	3762417	3762705	+	18.0813	NA	Intergenic	NA	-7786	Oeu007382.1
diff_AJF_vs_DJF_cond1_8456	chr7	16154499	16154629	+	18.0713	NA	Intergenic	NA	15588	Oeu041234.1
diff_AJF_vs_DJF_cond1_2049	chr11	35460999	35461243	+	18.0656	NA	exon (Oeu028851.1, exon 3 of 5)	NA	276	Oeu028851.1
diff_AJF_vs_DJF_cond1_7338	chr3	21583487	21583713	+	18.038	NA	TTS (Oeu052943.1)	NA	2156	Oeu052943.1
diff_AJF_vs_DJF_cond1_2356	chr12	18365470	18365777	+	18.0358	NA	Intergenic	NA	-14015	Oeu057628.1
diff_AJF_vs_DJF_cond1_2232	chr12	10747998	10748268	+	18.0042	NA	Intergenic	NA	-4492	Oeu062761.1
diff_AJF_vs_DJF_cond1_1334	chr11	3674855	3675048	+	17.9773	NA	Intergenic	NA	-2369	Oeu063848.1
diff_AJF_vs_DJF_cond1_3890	chr16	10474556	10474727	+	17.9717	NA	Intergenic	NA	-6831	Oeu029986.1
diff_AJF_vs_DJF_cond1_5924	chr2	18287772	18288094	+	17.9627	NA	Intergenic	NA	-24718	Oeu016985.3
diff_AJF_vs_DJF_cond1_2765	chr13	14941406	14941758	+	17.9433	NA	TTS (Oeu062266.1)	NA	4309	Oeu062266.1
diff_AJF_vs_DJF_cond1_6335	chr20	18906533	18906755	+	17.8951	NA	Intergenic	NA	-2767	Oeu046517.1
diff_AJF_vs_DJF_cond1_948	chr10	28078876	28079153	+	17.8818	NA	Intergenic	NA	3980	Oeu053482.1
diff_AJF_vs_DJF_cond1_6452	chr21	6516199	6516404	+	17.8738	NA	TTS (Oeu015187.1)	NA	-2441	Oeu015186.1
diff_AJF_vs_DJF_cond1_8446	chr7	15718233	15718494	+	17.8667	NA	Intergenic	NA	15672	Oeu031131.1
diff_AJF_vs_DJF_cond1_5944	chr2	20269109	20269398	+	17.8648	NA	intron (Oeu030549.1, intron 6 of 11)	NA	1226	Oeu030549.1
diff_AJF_vs_DJF_cond1_9029	chr9	6767960	6768094	+	17.8513	NA	Intergenic	NA	-8844	Oeu033180.1
diff_AJF_vs_DJF_cond1_8774	chr8	15349746	15349893	+	17.8402	NA	Intergenic	NA	-19361	Oeu024147.1
diff_AJF_vs_DJF_cond1_6537	chr21	12823788	12824041	+	17.8228	NA	Intergenic	NA	-4152	Oeu052881.1
diff_AJF_vs_DJF_cond1_5679	chr2	2068464	2068955	+	17.8221	NA	Intergenic	NA	9851	Oeu018668.1
diff_AJF_vs_DJF_cond1_7525	chr4	12207847	12207978	+	17.8213	NA	Intergenic	NA	30038	Oeu024977.1
diff_AJF_vs_DJF_cond1_1594	chr11	11533693	11533872	+	17.797	NA	Intergenic	NA	-7695	Oeu056734.1
diff_AJF_vs_DJF_cond1_8337	chr7	9783360	9784124	+	17.7942	NA	Intergenic	NA	3798	Oeu004711.1
diff_AJF_vs_DJF_cond1_7913	chr6	8232618	8232848	+	17.7879	NA	Intergenic	NA	2953	Oeu055706.1
diff_AJF_vs_DJF_cond1_8359	chr7	11226486	11226684	+	17.7762	NA	exon (Oeu039056.1, exon 7 of 19)	NA	1356	Oeu039056.1
diff_AJF_vs_DJF_cond1_5795	chr2	8847568	8847753	+	17.7674	NA	intron (Oeu033676.1, intron 1 of 3)	NA	518	Oeu033676.1
diff_AJF_vs_DJF_cond1_1566	chr11	10886614	10886870	+	17.7411	NA	TTS (Oeu056677.1)	NA	3948	Oeu056677.1
diff_AJF_vs_DJF_cond1_738	chr10	16603069	16603207	+	17.7344	NA	promoter-TSS (Oeu012752.2)	NA	-525	Oeu012752.2
diff_AJF_vs_DJF_cond1_5734	chr2	6362317	6362584	+	17.7251	NA	Intergenic	NA	-1793	Oeu033427.1
diff_AJF_vs_DJF_cond1_2315	chr12	15235542	15235704	+	17.7235	NA	intron (Oeu033927.2, intron 6 of 10)	NA	3197	Oeu033927.2
diff_AJF_vs_DJF_cond1_5463	chr19	3370476	3370681	+	17.7197	NA	Intergenic	NA	16166	Oeu008072.1
diff_AJF_vs_DJF_cond1_6654	chr22	3029653	3029922	+	17.6564	NA	Intergenic	NA	-4817	Oeu058525.1
diff_AJF_vs_DJF_cond1_408	chr1	28154360	28154557	+	17.6025	NA	Intergenic	NA	-5536	Oeu045500.1
diff_AJF_vs_DJF_cond1_3315	chr14	16538690	16538889	+	17.559	NA	Intergenic	NA	-13874	Oeu062990.1
diff_AJF_vs_DJF_cond1_8327	chr7	9297367	9297543	+	17.5415	NA	promoter-TSS (Oeu013647.1)	NA	-762	Oeu013647.1
diff_AJF_vs_DJF_cond1_8333	chr7	9491602	9491795	+	17.5232	NA	Intergenic	NA	3584	Oeu023836.1
diff_AJF_vs_DJF_cond1_1160	chr10	41392470	41392704	+	17.4511	NA	Intergenic	NA	9453	Oeu057903.2
diff_AJF_vs_DJF_cond1_6088	chr20	1894295	1894917	+	17.4222	NA	Intergenic	NA	-1136	Oeu001839.1
diff_AJF_vs_DJF_cond1_5752	chr2	6590643	6591267	+	17.4062	NA	Intergenic	NA	-1723	Oeu033404.1
diff_AJF_vs_DJF_cond1_2667	chr13	6230468	6230737	+	17.402	NA	Intergenic	NA	18535	Oeu056745.1
diff_AJF_vs_DJF_cond1_1869	chr11	25112333	25112713	+	17.3665	NA	Intergenic	NA	-2602	Oeu006002.1
diff_AJF_vs_DJF_cond1_2441	chr12	22416785	22417039	+	17.3552	NA	Intergenic	NA	-10035	Oeu021789.1
diff_AJF_vs_DJF_cond1_8070	chr6	18255992	18256329	+	17.338	NA	Intergenic	NA	-1059	Oeu056532.1
diff_AJF_vs_DJF_cond1_424	chr1	28191297	28191728	+	17.3214	NA	promoter-TSS (Oeu045503.1)	NA	-869	Oeu045503.1
diff_AJF_vs_DJF_cond1_7205	chr3	13657689	13657856	+	17.2934	NA	Intergenic	NA	-15145	Oeu024966.1
diff_AJF_vs_DJF_cond1_7283	chr3	17509823	17510213	+	17.2789	NA	promoter-TSS (Oeu018595.1)	NA	-493	Oeu018595.1
diff_AJF_vs_DJF_cond1_4071	chr16	20718824	20719145	+	17.2558	NA	TTS (Oeu044750.1)	NA	1422	Oeu044750.1
diff_AJF_vs_DJF_cond1_3988	chr16	16110047	16110319	+	17.2524	NA	exon (Oeu009065.1, exon 2 of 2)	NA	4268	Oeu009065.1
diff_AJF_vs_DJF_cond1_5693	chr2	3024063	3024261	+	17.2475	NA	Intergenic	NA	-8600	Oeu062526.1
diff_AJF_vs_DJF_cond1_1460	chr11	8369539	8369927	+	17.2395	NA	promoter-TSS (Oeu020410.1)	NA	-475	Oeu020410.1
diff_AJF_vs_DJF_cond1_6497	chr21	9054360	9054652	+	17.2188	NA	Intergenic	NA	-11884	Oeu053924.1
diff_AJF_vs_DJF_cond1_2694	chr13	7792653	7792901	+	17.2119	NA	Intergenic	NA	-2133	Oeu018635.2
diff_AJF_vs_DJF_cond1_3839	chr16	6784030	6784247	+	17.1668	NA	Intergenic	NA	-3697	Oeu036295.1
diff_AJF_vs_DJF_cond1_704	chr10	14542211	14542398	+	17.161	NA	intron (Oeu015596.1, intron 3 of 5)	NA	798	Oeu015596.1
diff_AJF_vs_DJF_cond1_1323	chr11	3481810	3482169	+	17.1301	NA	Intergenic	NA	7899	Oeu063830.2
diff_AJF_vs_DJF_cond1_3543	chr15	19253403	19254053	+	17.1243	NA	promoter-TSS (Oeu004927.1)	NA	-1000	Oeu004927.1
diff_AJF_vs_DJF_cond1_95	chr1	6861979	6862119	+	17.1203	NA	Intergenic	NA	-2761	Oeu022490.1
diff_AJF_vs_DJF_cond1_5774	chr2	7563037	7563261	+	17.1183	NA	Intergenic	NA	32413	Oeu033374.1
diff_AJF_vs_DJF_cond1_5179	chr18	17738499	17739009	+	17.1158	NA	Intergenic	NA	-4485	Oeu028350.1
diff_AJF_vs_DJF_cond1_1223	chr11	178150	178510	+	17.089	NA	Intergenic	NA	-1345	Oeu038596.1
diff_AJF_vs_DJF_cond1_4052	chr16	19105999	19106248	+	17.0579	NA	Intergenic	NA	13096	Oeu046702.1
diff_AJF_vs_DJF_cond1_6066	chr20	813699	813858	+	17.0506	NA	Intergenic	NA	-3089	Oeu031718.1
diff_AJF_vs_DJF_cond1_7272	chr3	17285447	17285758	+	17.0442	NA	Intergenic	NA	2784	Oeu010604.1
diff_AJF_vs_DJF_cond1_2046	chr11	35227926	35228088	+	16.9587	NA	Intergenic	NA	-20967	Oeu028843.1
diff_AJF_vs_DJF_cond1_6943	chr23	9777519	9777792	+	16.9545	NA	TTS (Oeu051180.1)	NA	2145	Oeu051180.1
diff_AJF_vs_DJF_cond1_7648	chr5	668454	668629	+	16.9533	NA	promoter-TSS (Oeu055752.1)	NA	-574	Oeu055752.1
diff_AJF_vs_DJF_cond1_7250	chr3	15315750	15315952	+	16.9449	NA	Intergenic	NA	7647	Oeu011926.1
diff_AJF_vs_DJF_cond1_5280	chr18	23881758	23882228	+	16.9267	NA	Intergenic	NA	-1218	Oeu011019.1
diff_AJF_vs_DJF_cond1_8295	chr7	6626677	6627304	+	16.9242	NA	Intergenic	NA	29458	Oeu038176.1
diff_AJF_vs_DJF_cond1_2429	chr12	22142006	22142405	+	16.9175	NA	exon (Oeu021758.1, exon 10 of 10)	NA	3531	Oeu021759.1
diff_AJF_vs_DJF_cond1_823	chr10	21631601	21632038	+	16.9059	NA	Intergenic	NA	5267	Oeu053422.1
diff_AJF_vs_DJF_cond1_773	chr10	19115724	19115985	+	16.8876	NA	Intergenic	NA	-3015	Oeu023803.1
diff_AJF_vs_DJF_cond1_3263	chr14	12868342	12868638	+	16.878	NA	Intergenic	NA	-5867	Oeu050227.1
diff_AJF_vs_DJF_cond1_3389	chr15	5598003	5598161	+	16.8044	NA	TTS (Oeu007882.1)	NA	1690	Oeu007882.1
diff_AJF_vs_DJF_cond1_2269	chr12	12143151	12143382	+	16.7961	NA	Intergenic	NA	-1205	Oeu055399.1
diff_AJF_vs_DJF_cond1_895	chr10	26077858	26078169	+	16.7697	NA	Intergenic	NA	8805	Oeu039519.1
diff_AJF_vs_DJF_cond1_3274	chr14	13162806	13163096	+	16.7554	NA	TTS (Oeu050234.1)	NA	1543	Oeu050234.1
diff_AJF_vs_DJF_cond1_1826	chr11	22680681	22680818	+	16.7344	NA	Intergenic	NA	-19256	Oeu021331.1
diff_AJF_vs_DJF_cond1_359	chr1	26061465	26061727	+	16.724	NA	Intergenic	NA	7118	Oeu026962.1
diff_AJF_vs_DJF_cond1_1263	chr11	837977	838261	+	16.7181	NA	intron (Oeu038526.1, intron 5 of 12)	NA	4704	Oeu038526.1
diff_AJF_vs_DJF_cond1_3400	chr15	6511832	6512045	+	16.7103	NA	Intergenic	NA	-4970	Oeu053710.1
diff_AJF_vs_DJF_cond1_8907	chr9	39510	39708	+	16.6877	NA	exon (Oeu023748.1, exon 2 of 5)	NA	1907	Oeu023748.1
diff_AJF_vs_DJF_cond1_7421	chr4	3141297	3141553	+	16.679	NA	Intergenic	NA	4479	Oeu052046.2
diff_AJF_vs_DJF_cond1_1921	chr11	28321248	28321373	+	16.6476	NA	Intergenic	NA	-8236	Oeu042922.1
diff_AJF_vs_DJF_cond1_7201	chr3	13498533	13498743	+	16.626	NA	Intergenic	NA	5153	Oeu047530.1
diff_AJF_vs_DJF_cond1_2996	chr14	2292125	2292249	+	16.6245	NA	Intergenic	NA	6762	Oeu046058.1
diff_AJF_vs_DJF_cond1_4451	chr17	9907639	9907849	+	16.6145	NA	Intergenic	NA	-3482	Oeu017684.1
diff_AJF_vs_DJF_cond1_5398	chr19	99136	99764	+	16.6122	NA	Intergenic	NA	15892	Oeu045554.1
diff_AJF_vs_DJF_cond1_8709	chr8	8789331	8789492	+	16.6001	NA	Intergenic	NA	-5330	Oeu052519.1
diff_AJF_vs_DJF_cond1_1709	chr11	16420486	16420641	+	16.5967	NA	Intergenic	NA	15979	Oeu043769.1
diff_AJF_vs_DJF_cond1_6126	chr20	3742352	3742612	+	16.5922	NA	Intergenic	NA	-8529	Oeu040529.1
diff_AJF_vs_DJF_cond1_9003	chr9	4832908	4833172	+	16.5823	NA	Intergenic	NA	-4196	Oeu054832.1
diff_AJF_vs_DJF_cond1_7780	chr5	15349534	15349783	+	16.5807	NA	Intergenic	NA	-15362	Oeu045763.1
diff_AJF_vs_DJF_cond1_3898	chr16	10985480	10985766	+	16.5637	NA	exon (Oeu029146.1, exon 8 of 16)	NA	5058	Oeu029146.1
diff_AJF_vs_DJF_cond1_6782	chr22	14755387	14755644	+	16.5481	NA	Intergenic	NA	-8562	Oeu032499.2
diff_AJF_vs_DJF_cond1_7156	chr3	10774914	10775141	+	16.5185	NA	Intergenic	NA	-1055	Oeu008687.1
diff_AJF_vs_DJF_cond1_1243	chr11	408977	409097	+	16.5162	NA	Intergenic	NA	-4893	Oeu038570.1
diff_AJF_vs_DJF_cond1_3874	chr16	9722764	9723295	+	16.493	NA	Intergenic	NA	-58253	Oeu029950.1
diff_AJF_vs_DJF_cond1_2669	chr13	6285872	6286093	+	16.4914	NA	Intergenic	NA	-2259	Oeu056746.1
diff_AJF_vs_DJF_cond1_404	chr1	28147868	28148072	+	16.4905	NA	Intergenic	NA	-7224	Oeu045499.1
diff_AJF_vs_DJF_cond1_4846	chr17	17302935	17303133	+	16.4849	NA	Intergenic	NA	86019	Oeu015142.1
diff_AJF_vs_DJF_cond1_1949	chr11	29379518	29379705	+	16.4717	NA	Intergenic	NA	8550	Oeu052629.1
diff_AJF_vs_DJF_cond1_881	chr10	25339185	25339547	+	16.4651	NA	exon (Oeu006494.1, exon 2 of 3)	NA	307	Oeu006494.1
diff_AJF_vs_DJF_cond1_4468	chr17	10992364	10992613	+	16.4416	NA	intron (Oeu044680.1, intron 1 of 11)	NA	715	Oeu044680.1
diff_AJF_vs_DJF_cond1_5464	chr19	3376152	3376430	+	16.3874	NA	Intergenic	NA	10453	Oeu008072.1
diff_AJF_vs_DJF_cond1_2455	chr12	23730219	23730610	+	16.3847	NA	TTS (Oeu015505.1)	NA	3043	Oeu015505.1
diff_AJF_vs_DJF_cond1_1004	chr10	31958932	31959065	+	16.3669	NA	exon (Oeu008990.3, exon 6 of 12)	NA	4674	Oeu008990.3
diff_AJF_vs_DJF_cond1_7234	chr3	14596668	14596955	+	16.3587	NA	Intergenic	NA	76186	Oeu033950.1
diff_AJF_vs_DJF_cond1_6120	chr20	3456565	3456882	+	16.3569	NA	Intergenic	NA	-1799	Oeu023392.2
diff_AJF_vs_DJF_cond1_4483	chr17	11721103	11721303	+	16.3515	NA	Intergenic	NA	-5509	Oeu036951.3
diff_AJF_vs_DJF_cond1_8917	chr9	344320	344799	+	16.3357	NA	Intergenic	NA	-8564	Oeu055162.1
diff_AJF_vs_DJF_cond1_4315	chr17	8503688	8503878	+	16.3206	NA	Intergenic	NA	24244	Oeu012758.1
diff_AJF_vs_DJF_cond1_3323	chr14	16961959	16962592	+	16.3031	NA	Intergenic	NA	7977	Oeu035848.1
diff_AJF_vs_DJF_cond1_6287	chr20	14219412	14219806	+	16.2976	NA	Intergenic	NA	7530	Oeu064665.2
diff_AJF_vs_DJF_cond1_4190	chr17	6403978	6404196	+	16.2945	NA	intron (Oeu012861.1, intron 9 of 16)	NA	3658	Oeu012861.1
diff_AJF_vs_DJF_cond1_2706	chr13	8653818	8654021	+	16.2918	NA	Intergenic	NA	-3153	Oeu002330.3
diff_AJF_vs_DJF_cond1_6213	chr20	10531729	10531980	+	16.2774	NA	Intergenic	NA	11133	Oeu043470.1
diff_AJF_vs_DJF_cond1_5128	chr18	13184850	13185053	+	16.2618	NA	Intergenic	NA	-16840	Oeu056591.2
diff_AJF_vs_DJF_cond1_7169	chr3	12063354	12063799	+	16.2569	NA	Intergenic	NA	-3699	Oeu047607.2
diff_AJF_vs_DJF_cond1_897	chr10	26102627	26102789	+	16.2288	NA	Intergenic	NA	-15890	Oeu039519.1
diff_AJF_vs_DJF_cond1_44	chr1	2679430	2679597	+	16.2065	NA	exon (Oeu033503.1, exon 2 of 9)	NA	494	Oeu033503.1
diff_AJF_vs_DJF_cond1_2653	chr13	4966799	4967094	+	16.1872	NA	exon (Oeu059849.1, exon 1 of 1)	NA	1036	Oeu059849.1
diff_AJF_vs_DJF_cond1_8852	chr8	18228289	18228447	+	16.1778	NA	Intergenic	NA	-4350	Oeu063574.1
diff_AJF_vs_DJF_cond1_6191	chr20	8839746	8839884	+	16.1541	NA	exon (Oeu032367.1, exon 8 of 11)	NA	8804	Oeu032367.1
diff_AJF_vs_DJF_cond1_5792	chr2	8832297	8832686	+	16.1446	NA	Intergenic	NA	15687	Oeu033676.1
diff_AJF_vs_DJF_cond1_3741	chr16	1052742	1053043	+	16.1374	NA	Intergenic	NA	25149	Oeu034880.2
diff_AJF_vs_DJF_cond1_3252	chr14	12544690	12545021	+	16.1287	NA	promoter-TSS (Oeu060637.1)	NA	-466	Oeu060637.1
diff_AJF_vs_DJF_cond1_1271	chr11	1645905	1646297	+	16.1264	NA	intron (Oeu038500.1, intron 4 of 6)	NA	3383	Oeu038500.1
diff_AJF_vs_DJF_cond1_2250	chr12	11423109	11423339	+	16.1133	NA	Intergenic	NA	-4130	Oeu022000.1
diff_AJF_vs_DJF_cond1_2088	chr11	37005067	37005210	+	16.1127	NA	Intergenic	NA	15416	Oeu047803.1
diff_AJF_vs_DJF_cond1_6482	chr21	7516829	7517065	+	16.0979	NA	Intergenic	NA	-28885	Oeu048409.1
diff_AJF_vs_DJF_cond1_4004	chr16	16829753	16829890	+	16.0893	NA	Intergenic	NA	-1684	Oeu032058.1
diff_AJF_vs_DJF_cond1_9084	chr9	9865865	9866061	+	16.0542	NA	Intergenic	NA	-7272	Oeu007212.1
diff_AJF_vs_DJF_cond1_5093	chr18	11349176	11349455	+	16.0409	NA	TTS (Oeu060615.1)	NA	2354	Oeu060615.1
diff_AJF_vs_DJF_cond1_8521	chr7	20298971	20299251	+	15.9988	NA	Intergenic	NA	-1519	Oeu063613.2
diff_AJF_vs_DJF_cond1_6410	chr21	4317273	4317427	+	15.98	NA	Intergenic	NA	36443	Oeu056020.2
diff_AJF_vs_DJF_cond1_1745	chr11	19342892	19343156	+	15.9674	NA	Intergenic	NA	-2681	Oeu034752.2
diff_AJF_vs_DJF_cond1_7468	chr4	7085453	7085750	+	15.9589	NA	Intergenic	NA	19679	Oeu060517.1
diff_AJF_vs_DJF_cond1_7147	chr3	10368260	10369043	+	15.9577	NA	Intergenic	NA	-7250	Oeu042960.2
diff_AJF_vs_DJF_cond1_3863	chr16	8493038	8493499	+	15.9397	NA	Intergenic	NA	1856	Oeu050182.1
diff_AJF_vs_DJF_cond1_6212	chr20	10521176	10521510	+	15.9395	NA	intron (Oeu043470.1, intron 3 of 11)	NA	622	Oeu043470.1
diff_AJF_vs_DJF_cond1_8175	chr6	27586106	27586230	+	15.9386	NA	promoter-TSS (Oeu005265.1)	NA	-6	Oeu005265.1
diff_AJF_vs_DJF_cond1_706	chr10	14548733	14548882	+	15.9316	NA	Intergenic	NA	-3852	Oeu015595.1
diff_AJF_vs_DJF_cond1_8088	chr6	20840118	20840251	+	15.9061	NA	Intergenic	NA	-11060	Oeu001674.1
diff_AJF_vs_DJF_cond1_388	chr1	27905967	27906213	+	15.8988	NA	promoter-TSS (Oeu045475.1)	NA	200	Oeu045474.2
diff_AJF_vs_DJF_cond1_5038	chr18	6243389	6243628	+	15.8977	NA	Intergenic	NA	-24134	Oeu019533.1
diff_AJF_vs_DJF_cond1_2018	chr11	33881178	33881515	+	15.8362	NA	TTS (Oeu039827.1)	NA	2091	Oeu039827.1
diff_AJF_vs_DJF_cond1_458	chr1	29892588	29892838	+	15.8305	NA	Intergenic	NA	-10005	Oeu018357.1
diff_AJF_vs_DJF_cond1_6986	chr23	12418627	12418875	+	15.829	NA	Intergenic	NA	69515	Oeu044905.3
diff_AJF_vs_DJF_cond1_3167	chr14	8505718	8506152	+	15.8209	NA	intron (Oeu052492.1, intron 4 of 7)	NA	5622	Oeu052492.1
diff_AJF_vs_DJF_cond1_6367	chr21	560406	560591	+	15.807	NA	Intergenic	NA	11168	Oeu064366.1
diff_AJF_vs_DJF_cond1_6948	chr23	9932332	9932615	+	15.7918	NA	Intergenic	NA	-2339	Oeu051187.1
diff_AJF_vs_DJF_cond1_3044	chr14	4360323	4360486	+	15.7716	NA	Intergenic	NA	-7053	Oeu046308.1
diff_AJF_vs_DJF_cond1_8477	chr7	17259698	17260273	+	15.7582	NA	Intergenic	NA	-10966	Oeu012583.1
diff_AJF_vs_DJF_cond1_1008	chr10	32938274	32938517	+	15.7513	NA	Intergenic	NA	-11836	Oeu031932.1
diff_AJF_vs_DJF_cond1_2420	chr12	21893338	21893660	+	15.7037	NA	intron (Oeu021745.1, intron 4 of 11)	NA	1606	Oeu021745.1
diff_AJF_vs_DJF_cond1_4972	chr18	1122021	1122144	+	15.6874	NA	Intergenic	NA	-6876	Oeu057049.2
diff_AJF_vs_DJF_cond1_2567	chr12	30702800	30702967	+	15.6738	NA	exon (Oeu005840.1, exon 1 of 6)	NA	8231	Oeu005840.1
diff_AJF_vs_DJF_cond1_1758	chr11	20219776	20220006	+	15.669	NA	Intergenic	NA	-3778	Oeu004203.1
diff_AJF_vs_DJF_cond1_8248	chr7	2513104	2513558	+	15.6566	NA	Intergenic	NA	-7112	Oeu053808.1
diff_AJF_vs_DJF_cond1_7480	chr4	7905372	7905730	+	15.6387	NA	Intergenic	NA	6463	Oeu002982.1
diff_AJF_vs_DJF_cond1_5330	chr18	27444157	27444651	+	15.6375	NA	Intergenic	NA	1896	Oeu060795.1
diff_AJF_vs_DJF_cond1_3058	chr14	4974848	4975070	+	15.6277	NA	Intergenic	NA	-1997	Oeu024540.1
diff_AJF_vs_DJF_cond1_8589	chr7	25804988	25805212	+	15.6269	NA	intron (Oeu047075.1, intron 1 of 15)	NA	3505	Oeu047075.1
diff_AJF_vs_DJF_cond1_7917	chr6	8976352	8976610	+	15.6265	NA	Intergenic	NA	-3959	Oeu026404.2
diff_AJF_vs_DJF_cond1_1630	chr11	13309577	13309706	+	15.6092	NA	Intergenic	NA	-1803	Oeu022452.1
diff_AJF_vs_DJF_cond1_2430	chr12	22143016	22143613	+	15.5932	NA	TTS (Oeu021758.1)	NA	2422	Oeu021759.1
diff_AJF_vs_DJF_cond1_5367	chr18	30440663	30440801	+	15.5642	NA	promoter-TSS (Oeu016365.1)	NA	-554	Oeu016365.1
diff_AJF_vs_DJF_cond1_3775	chr16	2622292	2622417	+	15.5543	NA	TTS (Oeu006546.1)	NA	3302	Oeu006546.1
diff_AJF_vs_DJF_cond1_2354	chr12	18354193	18354482	+	15.5435	NA	Intergenic	NA	-2729	Oeu057628.1
diff_AJF_vs_DJF_cond1_2636	chr13	3913540	3913726	+	15.54	NA	Intergenic	NA	-5167	Oeu052708.1
diff_AJF_vs_DJF_cond1_1413	chr11	6681553	6682164	+	15.5249	NA	intron (Oeu003395.1, intron 1 of 1)	NA	1936	Oeu003395.1
diff_AJF_vs_DJF_cond1_8514	chr7	20023503	20024327	+	15.5217	NA	intron (Oeu062579.1, intron 3 of 3)	NA	-3473	Oeu062578.1
diff_AJF_vs_DJF_cond1_1483	chr11	8745587	8745921	+	15.5119	NA	Intergenic	NA	2591	Oeu033583.1
diff_AJF_vs_DJF_cond1_7079	chr3	7078690	7078877	+	15.4931	NA	intron (Oeu013074.1, intron 4 of 14)	NA	1756	Oeu013074.1
diff_AJF_vs_DJF_cond1_129	chr1	10392330	10392683	+	15.49	NA	Intergenic	NA	-1347	Oeu041333.1
diff_AJF_vs_DJF_cond1_3043	chr14	4357126	4357393	+	15.4694	NA	Intergenic	NA	-3908	Oeu046308.1
diff_AJF_vs_DJF_cond1_5942	chr2	20259186	20259638	+	15.4642	NA	Intergenic	NA	-6462	Oeu030548.1
diff_AJF_vs_DJF_cond1_8381	chr7	12062226	12062466	+	15.4362	NA	Intergenic	NA	18230	Oeu047313.1
diff_AJF_vs_DJF_cond1_1269	chr11	1430661	1430818	+	15.4264	NA	Intergenic	NA	-78044	Oeu038511.1
diff_AJF_vs_DJF_cond1_9022	chr9	6511376	6511671	+	15.4067	NA	Intergenic	NA	-3451	Oeu021830.1
diff_AJF_vs_DJF_cond1_5080	chr18	8404219	8404451	+	15.3993	NA	Intergenic	NA	-4921	Oeu052721.1
diff_AJF_vs_DJF_cond1_3075	chr14	5261673	5262162	+	15.3879	NA	intron (Oeu024560.1, intron 2 of 4)	NA	1250	Oeu024560.1
diff_AJF_vs_DJF_cond1_6359	chr21	436829	437073	+	15.3748	NA	TTS (Oeu064361.1)	NA	1152	Oeu064360.1
diff_AJF_vs_DJF_cond1_4963	chr18	897875	898015	+	15.3674	NA	Intergenic	NA	13549	Oeu057068.1
diff_AJF_vs_DJF_cond1_1129	chr10	40073750	40073985	+	15.3595	NA	Intergenic	NA	-2672	Oeu042458.1
diff_AJF_vs_DJF_cond1_8292	chr7	6426791	6427305	+	15.3574	NA	Intergenic	NA	-5224	Oeu038169.3
diff_AJF_vs_DJF_cond1_5361	chr18	30233386	30233807	+	15.3487	NA	Intergenic	NA	-3650	Oeu016378.1
diff_AJF_vs_DJF_cond1_832	chr10	22126282	22126504	+	15.3478	NA	Intergenic	NA	-5210	Oeu058719.1
diff_AJF_vs_DJF_cond1_7533	chr4	12294503	12294690	+	15.3379	NA	Intergenic	NA	-2795	Oeu024984.1
diff_AJF_vs_DJF_cond1_7982	chr6	12393532	12393729	+	15.2859	NA	promoter-TSS (Oeu019726.1)	NA	282	Oeu019725.1
diff_AJF_vs_DJF_cond1_2434	chr12	22160733	22160943	+	15.2667	NA	Intergenic	NA	-1061	Oeu021765.1
diff_AJF_vs_DJF_cond1_2616	chr13	2850780	2851048	+	15.2639	NA	Intergenic	NA	-1224	Oeu052636.3
diff_AJF_vs_DJF_cond1_6471	chr21	6972374	6972630	+	15.2559	NA	Intergenic	NA	5748	Oeu060173.1
diff_AJF_vs_DJF_cond1_4097	chr17	846487	846701	+	15.2545	NA	Intergenic	NA	6564	Oeu021188.1
diff_AJF_vs_DJF_cond1_8519	chr7	20117395	20117624	+	15.2416	NA	Intergenic	NA	10343	Oeu062568.4
diff_AJF_vs_DJF_cond1_6564	chr21	15009159	15009404	+	15.2274	NA	Intergenic	NA	5710	Oeu058457.1
diff_AJF_vs_DJF_cond1_5090	chr18	11331743	11332069	+	15.1947	NA	Intergenic	NA	6976	Oeu060614.1
diff_AJF_vs_DJF_cond1_2625	chr13	3274443	3275003	+	15.1899	NA	Intergenic	NA	-27502	Oeu052659.1
diff_AJF_vs_DJF_cond1_1957	chr11	30011581	30011712	+	15.1891	NA	exon (Oeu010834.1, exon 6 of 8)	NA	2083	Oeu010834.1
diff_AJF_vs_DJF_cond1_2091	chr11	37335671	37335964	+	15.1882	NA	promoter-TSS (Oeu025295.1)	NA	-95	Oeu025295.1
diff_AJF_vs_DJF_cond1_2565	chr12	30577133	30577262	+	15.1638	NA	Intergenic	NA	6917	Oeu005838.1
diff_AJF_vs_DJF_cond1_1306	chr11	2889840	2890264	+	15.1606	NA	promoter-TSS (Oeu045361.1)	NA	-932	Oeu045361.1
diff_AJF_vs_DJF_cond1_7759	chr5	14170221	14170408	+	15.1484	NA	Intergenic	NA	-2464	Oeu019343.1
diff_AJF_vs_DJF_cond1_5119	chr18	12767082	12767555	+	15.1431	NA	Intergenic	NA	-4120	Oeu017107.3
diff_AJF_vs_DJF_cond1_5851	chr2	14300590	14300829	+	15.1112	NA	Intergenic	NA	22666	Oeu035467.1
diff_AJF_vs_DJF_cond1_8151	chr6	26607209	26608003	+	15.097	NA	intron (Oeu044601.1, intron 2 of 9)	NA	338	Oeu044601.1
diff_AJF_vs_DJF_cond1_7501	chr4	9821356	9821554	+	15.0853	NA	Intergenic	NA	5576	Oeu050329.1
diff_AJF_vs_DJF_cond1_3828	chr16	5985269	5985408	+	15.072	NA	promoter-TSS (Oeu025884.1)	NA	-415	Oeu025884.1
diff_AJF_vs_DJF_cond1_1803	chr11	22138960	22139528	+	15.049	NA	Intergenic	NA	10478	Oeu021293.1
diff_AJF_vs_DJF_cond1_3424	chr15	7905627	7905858	+	15.0059	NA	Intergenic	NA	-16002	Oeu063174.1
diff_AJF_vs_DJF_cond1_1775	chr11	20857383	20857591	+	14.9943	NA	Intergenic	NA	19022	Oeu045648.1
diff_AJF_vs_DJF_cond1_8266	chr7	3860402	3860545	+	14.9899	NA	Intergenic	NA	6674	Oeu064038.1
diff_AJF_vs_DJF_cond1_6436	chr21	5584014	5584238	+	14.9807	NA	Intergenic	NA	-1924	Oeu000486.1
diff_AJF_vs_DJF_cond1_6758	chr22	12768323	12768732	+	14.9693	NA	Intergenic	NA	-16404	Oeu058012.1
diff_AJF_vs_DJF_cond1_6210	chr20	10502933	10503077	+	14.9641	NA	Intergenic	NA	-6282	Oeu043469.1
diff_AJF_vs_DJF_cond1_4082	chr17	250754	250936	+	14.9624	NA	Intergenic	NA	3239	Oeu063790.1
diff_AJF_vs_DJF_cond1_6178	chr20	8447676	8447941	+	14.9414	NA	Intergenic	NA	-1580	Oeu032338.1
diff_AJF_vs_DJF_cond1_7126	chr3	9427576	9428099	+	14.9275	NA	Intergenic	NA	5006	Oeu041525.1
diff_AJF_vs_DJF_cond1_2263	chr12	11782427	11782726	+	14.9268	NA	intron (Oeu041062.1, intron 6 of 11)	NA	3698	Oeu041062.1
diff_AJF_vs_DJF_cond1_8419	chr7	14013771	14013939	+	14.8963	NA	Intergenic	NA	-2138	Oeu027756.1
diff_AJF_vs_DJF_cond1_1654	chr11	14203043	14203684	+	14.8737	NA	Intergenic	NA	3293	Oeu035547.1
diff_AJF_vs_DJF_cond1_3864	chr16	8495695	8496173	+	14.8643	NA	promoter-TSS (Oeu050182.1)	NA	-810	Oeu050182.1
diff_AJF_vs_DJF_cond1_5768	chr2	7487026	7487227	+	14.8559	NA	Intergenic	NA	-4741	Oeu033376.1
diff_AJF_vs_DJF_cond1_7287	chr3	17569393	17569642	+	14.8546	NA	exon (Oeu001761.1, exon 2 of 13)	NA	775	Oeu001761.1
diff_AJF_vs_DJF_cond1_6631	chr22	718036	718370	+	14.8522	NA	Intergenic	NA	6553	Oeu057835.1
diff_AJF_vs_DJF_cond1_5642	chr19	12301162	12301379	+	14.8521	NA	Intergenic	NA	4139	Oeu049887.1
diff_AJF_vs_DJF_cond1_9159	chr9	14817214	14817393	+	14.843	NA	Intergenic	NA	-2362	Oeu029554.1
diff_AJF_vs_DJF_cond1_220	chr1	18639940	18640133	+	14.808	NA	Intergenic	NA	5231	Oeu055182.1
diff_AJF_vs_DJF_cond1_456	chr1	29441074	29441262	+	14.8031	NA	Intergenic	NA	-1075	Oeu008358.1
diff_AJF_vs_DJF_cond1_8042	chr6	16194097	16194363	+	14.8005	NA	Intergenic	NA	12397	Oeu050543.1
diff_AJF_vs_DJF_cond1_5239	chr18	21383206	21383476	+	14.7935	NA	intron (Oeu061088.1, intron 5 of 5)	NA	8878	Oeu061087.1
diff_AJF_vs_DJF_cond1_6678	chr22	5190353	5190609	+	14.7852	NA	Intergenic	NA	5252	Oeu053988.1
diff_AJF_vs_DJF_cond1_3440	chr15	8666809	8667021	+	14.7823	NA	Intergenic	NA	-4055	Oeu015515.5
diff_AJF_vs_DJF_cond1_7677	chr5	3694959	3695257	+	14.7759	NA	Intergenic	NA	2054	Oeu007385.1
diff_AJF_vs_DJF_cond1_6445	chr21	6038415	6038614	+	14.7668	NA	Intergenic	NA	-29430	Oeu015151.1
diff_AJF_vs_DJF_cond1_1228	chr11	251875	252190	+	14.7472	NA	exon (Oeu038585.1, exon 5 of 6)	NA	1068	Oeu038585.1
diff_AJF_vs_DJF_cond1_3759	chr16	2189716	2190046	+	14.7446	NA	Intergenic	NA	-8717	Oeu006578.1
diff_AJF_vs_DJF_cond1_3374	chr15	4955941	4956461	+	14.7394	NA	intron (Oeu006785.1, intron 3 of 13)	NA	618	Oeu006785.1
diff_AJF_vs_DJF_cond1_1789	chr11	21553046	21553245	+	14.7223	NA	Intergenic	NA	-7181	Oeu021258.1
diff_AJF_vs_DJF_cond1_1056	chr10	36155077	36155561	+	14.709	NA	TTS (Oeu050903.1)	NA	1452	Oeu050903.1
diff_AJF_vs_DJF_cond1_8820	chr8	17062478	17062829	+	14.683	NA	promoter-TSS (Oeu004303.1)	NA	-999	Oeu004303.1
diff_AJF_vs_DJF_cond1_8512	chr7	19820931	19821279	+	14.654	NA	exon (Oeu062601.1, exon 3 of 10)	NA	992	Oeu062601.1
diff_AJF_vs_DJF_cond1_1946	chr11	29305500	29305789	+	14.6181	NA	promoter-TSS (Oeu052619.1)	NA	-628	Oeu052619.1
diff_AJF_vs_DJF_cond1_6398	chr21	3361720	3361914	+	14.6145	NA	Intergenic	NA	-12670	Oeu005124.1
diff_AJF_vs_DJF_cond1_8110	chr6	22657404	22657570	+	14.5992	NA	Intergenic	NA	-12245	Oeu018841.2
diff_AJF_vs_DJF_cond1_4074	chr16	20893253	20893595	+	14.5852	NA	TTS (Oeu044762.1)	NA	1742	Oeu044762.1
diff_AJF_vs_DJF_cond1_714	chr10	14749902	14750442	+	14.5847	NA	Intergenic	NA	-3822	Oeu049977.1
diff_AJF_vs_DJF_cond1_143	chr1	11087241	11087447	+	14.57	NA	Intergenic	NA	1525	Oeu023691.1
diff_AJF_vs_DJF_cond1_7805	chr6	770164	770453	+	14.5616	NA	promoter-TSS (Oeu006332.1)	NA	-397	Oeu006332.1
diff_AJF_vs_DJF_cond1_7695	chr5	5068171	5068315	+	14.5563	NA	Intergenic	NA	-4499	Oeu017908.1
diff_AJF_vs_DJF_cond1_7282	chr3	17507639	17507768	+	14.5477	NA	Intergenic	NA	-2808	Oeu018595.1
diff_AJF_vs_DJF_cond1_9026	chr9	6685207	6685409	+	14.5453	NA	Intergenic	NA	3567	Oeu033185.1
diff_AJF_vs_DJF_cond1_6392	chr21	2648081	2648275	+	14.5431	NA	Intergenic	NA	13121	Oeu003094.1
diff_AJF_vs_DJF_cond1_4897	chr17	18916919	18917149	+	14.536	NA	promoter-TSS (Oeu034410.1)	NA	-502	Oeu034410.1
diff_AJF_vs_DJF_cond1_8218	chr7	1465431	1465577	+	14.5356	NA	Intergenic	NA	6388	Oeu034299.1
diff_AJF_vs_DJF_cond1_4516	chr17	13587709	13588249	+	14.5346	NA	Intergenic	NA	13577	Oeu048673.1
diff_AJF_vs_DJF_cond1_6406	chr21	4188224	4188371	+	14.5259	NA	Intergenic	NA	23722	Oeu019136.1
diff_AJF_vs_DJF_cond1_6389	chr21	2346756	2346937	+	14.5259	NA	Intergenic	NA	-24869	Oeu003076.1
diff_AJF_vs_DJF_cond1_1513	chr11	9744754	9744973	+	14.523	NA	TTS (Oeu014977.1)	NA	1580	Oeu014977.1
diff_AJF_vs_DJF_cond1_8723	chr8	11083456	11083682	+	14.5154	NA	Intergenic	NA	-13663	Oeu006241.1
diff_AJF_vs_DJF_cond1_4235	chr17	7917925	7918261	+	14.5053	NA	Intergenic	NA	-248200	Oeu012760.1
diff_AJF_vs_DJF_cond1_2783	chr13	15874056	15874304	+	14.5029	NA	Intergenic	NA	-6024	Oeu062315.1
diff_AJF_vs_DJF_cond1_8464	chr7	16638621	16639004	+	14.4726	NA	promoter-TSS (Oeu012520.1)	NA	-574	Oeu012520.1
diff_AJF_vs_DJF_cond1_37	chr1	1921740	1921900	+	14.452	NA	Intergenic	NA	-23899	Oeu060505.1
diff_AJF_vs_DJF_cond1_5649	chr19	12941638	12941998	+	14.4518	NA	intron (Oeu025328.2, intron 13 of 14)	NA	-4666	Oeu025329.1
diff_AJF_vs_DJF_cond1_703	chr10	14533666	14533849	+	14.443	NA	Intergenic	NA	-4260	Oeu015597.1
diff_AJF_vs_DJF_cond1_361	chr1	26068325	26068672	+	14.4394	NA	exon (Oeu026962.1, exon 2 of 15)	NA	216	Oeu026962.1
diff_AJF_vs_DJF_cond1_2795	chr13	17460959	17461273	+	14.4154	NA	Intergenic	NA	-21662	Oeu019855.1
diff_AJF_vs_DJF_cond1_7031	chr3	3585409	3585671	+	14.4096	NA	promoter-TSS (Oeu004502.1)	NA	-503	Oeu004502.1
diff_AJF_vs_DJF_cond1_8953	chr9	3496648	3496836	+	14.3747	NA	promoter-TSS (Oeu057327.1)	NA	-776	Oeu057327.1
diff_AJF_vs_DJF_cond1_3197	chr14	9825244	9825449	+	14.3727	NA	intron (Oeu030039.1, intron 1 of 4)	NA	138	Oeu030039.1
diff_AJF_vs_DJF_cond1_2272	chr12	12618322	12618501	+	14.3265	NA	Intergenic	NA	-4840	Oeu055446.1
diff_AJF_vs_DJF_cond1_8344	chr7	10095366	10095520	+	14.2956	NA	Intergenic	NA	22604	Oeu019835.1
diff_AJF_vs_DJF_cond1_1260	chr11	715840	716130	+	14.2699	NA	Intergenic	NA	9942	Oeu038538.1
diff_AJF_vs_DJF_cond1_822	chr10	21630148	21630435	+	14.2664	NA	Intergenic	NA	6020	Oeu053423.1
diff_AJF_vs_DJF_cond1_754	chr10	17399239	17399439	+	14.2551	NA	Intergenic	NA	-11288	Oeu029759.1
diff_AJF_vs_DJF_cond1_6369	chr21	583272	583669	+	14.254	NA	Intergenic	NA	-5403	Oeu064368.1
diff_AJF_vs_DJF_cond1_8382	chr7	12068079	12068415	+	14.25	NA	Intergenic	NA	-20563	Oeu040624.1
diff_AJF_vs_DJF_cond1_4964	chr18	910297	910559	+	14.2167	NA	exon (Oeu057068.1, exon 2 of 2)	NA	1066	Oeu057068.1
diff_AJF_vs_DJF_cond1_7639	chr5	191872	192076	+	14.1854	NA	Intergenic	NA	14021	Oeu064081.1
diff_AJF_vs_DJF_cond1_5905	chr2	16723974	16724159	+	14.1774	NA	Intergenic	NA	-10141	Oeu056899.1
diff_AJF_vs_DJF_cond1_8201	chr6	29564713	29564836	+	14.1767	NA	Intergenic	NA	5210	Oeu017022.1
diff_AJF_vs_DJF_cond1_5870	chr2	14769578	14770159	+	14.1639	NA	intron (Oeu055335.1, intron 2 of 7)	NA	477	Oeu055335.1
diff_AJF_vs_DJF_cond1_8353	chr7	11164484	11164892	+	14.1623	NA	exon (Oeu039054.1, exon 3 of 17)	NA	3149	Oeu039054.1
diff_AJF_vs_DJF_cond1_4523	chr17	14217790	14218088	+	14.1536	NA	Intergenic	NA	-1639	Oeu015015.2
diff_AJF_vs_DJF_cond1_7088	chr3	7700923	7701094	+	14.1532	NA	Intergenic	NA	17025	Oeu027360.1
diff_AJF_vs_DJF_cond1_1143	chr10	40795124	40795797	+	14.1451	NA	Intergenic	NA	3958	Oeu009136.1
diff_AJF_vs_DJF_cond1_4092	chr17	804862	804984	+	14.1448	NA	Intergenic	NA	13460	Oeu021184.1
diff_AJF_vs_DJF_cond1_2913	chr13	27293428	27293695	+	14.1427	NA	Intergenic	NA	25724	Oeu012134.1
diff_AJF_vs_DJF_cond1_2617	chr13	2868874	2869263	+	14.142	NA	promoter-TSS (Oeu052637.1)	NA	-109	Oeu052637.1
diff_AJF_vs_DJF_cond1_7253	chr3	15365302	15365599	+	14.1346	NA	TTS (Oeu011932.1)	NA	6550	Oeu011932.1
diff_AJF_vs_DJF_cond1_5268	chr18	22811577	22811730	+	14.1309	NA	Intergenic	NA	-10128	Oeu047692.2
diff_AJF_vs_DJF_cond1_1017	chr10	33538350	33538491	+	14.1199	NA	Intergenic	NA	-15662	Oeu051577.1
diff_AJF_vs_DJF_cond1_1765	chr11	20335750	20335986	+	14.1183	NA	TTS (Oeu043521.1)	NA	20801	Oeu043521.1
diff_AJF_vs_DJF_cond1_582	chr10	5933762	5933945	+	14.1063	NA	Intergenic	NA	-1605	Oeu014815.1
diff_AJF_vs_DJF_cond1_8562	chr7	24217328	24217498	+	14.0843	NA	promoter-TSS (Oeu026050.1)	NA	-466	Oeu026050.1
diff_AJF_vs_DJF_cond1_8379	chr7	12061137	12061404	+	14.0825	NA	Intergenic	NA	17154	Oeu047313.1
diff_AJF_vs_DJF_cond1_5612	chr19	11890957	11891159	+	14.08	NA	Intergenic	NA	-231225	Oeu049875.1
diff_AJF_vs_DJF_cond1_1040	chr10	35316489	35316763	+	14.0772	NA	Intergenic	NA	-1472	Oeu009923.1
diff_AJF_vs_DJF_cond1_9078	chr9	9292644	9292795	+	14.0671	NA	Intergenic	NA	-7673	Oeu060761.1
diff_AJF_vs_DJF_cond1_9063	chr9	8458518	8458789	+	14.0558	NA	Intergenic	NA	4697	Oeu059357.1
diff_AJF_vs_DJF_cond1_5723	chr2	5798300	5798482	+	14.0498	NA	promoter-TSS (Oeu057948.1)	NA	-858	Oeu057948.1
diff_AJF_vs_DJF_cond1_1816	chr11	22439622	22439795	+	14.0462	NA	Intergenic	NA	-11509	Oeu021315.1
diff_AJF_vs_DJF_cond1_2834	chr13	21363284	21363568	+	14.0302	NA	intron (Oeu015798.1, intron 1 of 1)	NA	1363	Oeu015798.1
diff_AJF_vs_DJF_cond1_8414	chr7	13846901	13847099	+	14.0235	NA	Intergenic	NA	-2354	Oeu019469.1
diff_AJF_vs_DJF_cond1_8375	chr7	12012095	12012292	+	14.015	NA	intron (Oeu047314.3, intron 4 of 24)	NA	8144	Oeu047314.3
diff_AJF_vs_DJF_cond1_92	chr1	6811898	6812232	+	14.0131	NA	Intergenic	NA	-9209	Oeu022485.1
diff_AJF_vs_DJF_cond1_8972	chr9	4141638	4141927	+	14.008	NA	Intergenic	NA	-3801	Oeu056114.1
diff_AJF_vs_DJF_cond1_957	chr10	28342414	28342601	+	14.0042	NA	Intergenic	NA	17008	Oeu053495.1
diff_AJF_vs_DJF_cond1_8760	chr8	14336362	14336621	+	14.001	NA	exon (Oeu011698.1, exon 1 of 1)	NA	164	Oeu011698.1
diff_AJF_vs_DJF_cond1_693	chr10	14066586	14066949	+	13.9992	NA	exon (Oeu015620.1, exon 3 of 3)	NA	964	Oeu015620.1
diff_AJF_vs_DJF_cond1_8978	chr9	4169015	4170143	+	13.9927	NA	Intergenic	NA	-3157	Oeu056116.2
diff_AJF_vs_DJF_cond1_3065	chr14	5024698	5024932	+	13.979	NA	Intergenic	NA	16906	Oeu024543.1
diff_AJF_vs_DJF_cond1_504	chr1	32973404	32973582	+	13.9762	NA	TTS (Oeu041656.1)	NA	3282	Oeu041656.1
diff_AJF_vs_DJF_cond1_6630	chr22	717707	717938	+	13.9751	NA	Intergenic	NA	6172	Oeu057835.1
diff_AJF_vs_DJF_cond1_7277	chr3	17463005	17463348	+	13.9741	NA	Intergenic	NA	-4124	Oeu018587.1
diff_AJF_vs_DJF_cond1_7394	chr4	1273388	1273685	+	13.9677	NA	Intergenic	NA	3576	Oeu011362.1
diff_AJF_vs_DJF_cond1_7296	chr3	18233026	18233400	+	13.9501	NA	Intergenic	NA	-6179	Oeu003734.1
diff_AJF_vs_DJF_cond1_7403	chr4	2033082	2033319	+	13.9432	NA	Intergenic	NA	-7545	Oeu054159.1
diff_AJF_vs_DJF_cond1_6660	chr22	3696940	3697249	+	13.9366	NA	Intergenic	NA	13615	Oeu007717.1
diff_AJF_vs_DJF_cond1_761	chr10	18481119	18481332	+	13.9262	NA	Intergenic	NA	3665	Oeu046160.1
diff_AJF_vs_DJF_cond1_2906	chr13	26927197	26927346	+	13.9123	NA	Intergenic	NA	-22869	Oeu012116.1
diff_AJF_vs_DJF_cond1_3934	chr16	14040640	14040795	+	13.898	NA	Intergenic	NA	-30246	Oeu021536.1
diff_AJF_vs_DJF_cond1_7877	chr6	5568856	5569018	+	13.8895	NA	Intergenic	NA	-7600	Oeu051082.2
diff_AJF_vs_DJF_cond1_5896	chr2	16390526	16390658	+	13.8889	NA	exon (Oeu056870.1, exon 1 of 2)	NA	148	Oeu056870.1
diff_AJF_vs_DJF_cond1_1974	chr11	31248044	31248224	+	13.8804	NA	Intergenic	NA	-8669	Oeu047843.1
diff_AJF_vs_DJF_cond1_5041	chr18	6391761	6391897	+	13.8703	NA	promoter-TSS (Oeu019527.1)	NA	-496	Oeu019527.1
diff_AJF_vs_DJF_cond1_7183	chr3	12619446	12619700	+	13.8646	NA	Intergenic	NA	-1548	Oeu047580.3
diff_AJF_vs_DJF_cond1_4497	chr17	12870806	12870967	+	13.8633	NA	Intergenic	NA	2902	Oeu018451.1
diff_AJF_vs_DJF_cond1_1033	chr10	34453388	34453865	+	13.8581	NA	TTS (Oeu024031.1)	NA	227	Oeu024031.1
diff_AJF_vs_DJF_cond1_1255	chr11	552258	552578	+	13.856	NA	promoter-TSS (Oeu038553.1)	NA	-316	Oeu038553.1
diff_AJF_vs_DJF_cond1_1827	chr11	22805438	22805618	+	13.8557	NA	Intergenic	NA	-1286	Oeu021335.1
diff_AJF_vs_DJF_cond1_2174	chr12	5733016	5733361	+	13.8313	NA	TTS (Oeu023536.1)	NA	2981	Oeu023536.1
diff_AJF_vs_DJF_cond1_8993	chr9	4563377	4563663	+	13.8253	NA	promoter-TSS (Oeu054814.1)	NA	-240	Oeu054814.1
diff_AJF_vs_DJF_cond1_9092	chr9	10712582	10712732	+	13.8128	NA	Intergenic	NA	-7978	Oeu043499.1
diff_AJF_vs_DJF_cond1_7908	chr6	7642403	7642844	+	13.8055	NA	Intergenic	NA	6399	Oeu055673.1
diff_AJF_vs_DJF_cond1_3182	chr14	9053587	9053966	+	13.7917	NA	Intergenic	NA	3763	Oeu002154.1
diff_AJF_vs_DJF_cond1_3166	chr14	8504153	8504558	+	13.7902	NA	TTS (Oeu052492.1)	NA	7202	Oeu052492.1
diff_AJF_vs_DJF_cond1_5535	chr19	7833358	7833633	+	13.7866	NA	Intergenic	NA	4824	Oeu043099.1
diff_AJF_vs_DJF_cond1_3103	chr14	5952988	5953585	+	13.7831	NA	intron (Oeu030423.1, intron 2 of 6)	NA	2223	Oeu030423.1
diff_AJF_vs_DJF_cond1_7218	chr3	14046802	14047082	+	13.777	NA	Intergenic	NA	-3024	Oeu024937.1
diff_AJF_vs_DJF_cond1_6814	chr23	1452089	1452343	+	13.7666	NA	Intergenic	NA	39854	Oeu000561.1
diff_AJF_vs_DJF_cond1_3639	chr15	25853067	25853347	+	13.7595	NA	Intergenic	NA	-9224	Oeu013786.1
diff_AJF_vs_DJF_cond1_5853	chr2	14305957	14306173	+	13.7568	NA	Intergenic	NA	17310	Oeu035467.1
diff_AJF_vs_DJF_cond1_1337	chr11	3712349	3712574	+	13.7445	NA	Intergenic	NA	-4575	Oeu063851.1
diff_AJF_vs_DJF_cond1_8861	chr8	18647152	18647312	+	13.7195	NA	Intergenic	NA	-7046	Oeu063600.1
diff_AJF_vs_DJF_cond1_564	chr10	5018017	5018440	+	13.7034	NA	Intergenic	NA	-12997	Oeu062243.1
diff_AJF_vs_DJF_cond1_114	chr1	7728170	7728381	+	13.695	NA	promoter-TSS (Oeu022549.1)	NA	-671	Oeu022549.1
diff_AJF_vs_DJF_cond1_4666	chr17	16176975	16177198	+	13.6898	NA	Intergenic	NA	-552340	Oeu015137.1
diff_AJF_vs_DJF_cond1_1712	chr11	16504556	16505008	+	13.6525	NA	intron (Oeu043773.1, intron 2 of 5)	NA	4317	Oeu043773.1
diff_AJF_vs_DJF_cond1_8711	chr8	9311917	9312500	+	13.6491	NA	Intergenic	NA	27903	Oeu029697.1
diff_AJF_vs_DJF_cond1_7178	chr3	12462306	12462444	+	13.6442	NA	Intergenic	NA	2943	Oeu047586.1
diff_AJF_vs_DJF_cond1_1855	chr11	24330440	24331150	+	13.6355	NA	Intergenic	NA	-20751	Oeu015402.1
diff_AJF_vs_DJF_cond1_4810	chr17	17111412	17111688	+	13.6306	NA	Intergenic	NA	-105465	Oeu015142.1
diff_AJF_vs_DJF_cond1_5241	chr18	21477583	21478017	+	13.6297	NA	Intergenic	NA	-5214	Oeu061095.1
diff_AJF_vs_DJF_cond1_2526	chr12	28128968	28129330	+	13.6263	NA	Intergenic	NA	-5879	Oeu038658.1
diff_AJF_vs_DJF_cond1_1178	chr10	42636127	42636676	+	13.6204	NA	exon (Oeu001016.1, exon 2 of 2)	NA	1509	Oeu001016.1
diff_AJF_vs_DJF_cond1_4514	chr17	13543010	13543146	+	13.613	NA	Intergenic	NA	8287	Oeu048671.1
diff_AJF_vs_DJF_cond1_3963	chr16	15147264	15147607	+	13.6077	NA	Intergenic	NA	6977	Oeu031287.1
diff_AJF_vs_DJF_cond1_1158	chr10	41260353	41260586	+	13.6043	NA	Intergenic	NA	6960	Oeu057886.1
diff_AJF_vs_DJF_cond1_5024	chr18	4669398	4669627	+	13.5996	NA	Intergenic	NA	7769	Oeu013300.3
diff_AJF_vs_DJF_cond1_3060	chr14	4988419	4988755	+	13.5973	NA	Intergenic	NA	10839	Oeu024542.1
diff_AJF_vs_DJF_cond1_660	chr10	12647212	12647474	+	13.5947	NA	exon (Oeu046278.1, exon 9 of 15)	NA	3236	Oeu046278.1
diff_AJF_vs_DJF_cond1_1307	chr11	2982856	2983218	+	13.5892	NA	Intergenic	NA	-12026	Oeu045373.1
diff_AJF_vs_DJF_cond1_8909	chr9	254903	255182	+	13.5801	NA	Intergenic	NA	5929	Oeu055157.1
diff_AJF_vs_DJF_cond1_5203	chr18	19080851	19081078	+	13.5687	NA	Intergenic	NA	-10011	Oeu058302.2
diff_AJF_vs_DJF_cond1_1240	chr11	396595	397208	+	13.5664	NA	Intergenic	NA	-4046	Oeu038571.1
diff_AJF_vs_DJF_cond1_3746	chr16	1142292	1142512	+	13.5623	NA	promoter-TSS (Oeu034881.1)	NA	-888	Oeu034881.1
diff_AJF_vs_DJF_cond1_2249	chr12	11422258	11422382	+	13.5596	NA	TTS (Oeu022001.1)	NA	3752	Oeu022001.1
diff_AJF_vs_DJF_cond1_2553	chr12	29998762	29999053	+	13.5583	NA	TTS (Oeu039495.1)	NA	3019	Oeu039495.1
diff_AJF_vs_DJF_cond1_5757	chr2	6740253	6740498	+	13.5567	NA	Intergenic	NA	-6273	Oeu033397.2
diff_AJF_vs_DJF_cond1_6794	chr22	15348038	15348388	+	13.5547	NA	exon (Oeu009114.1, exon 11 of 13)	NA	2936	Oeu009114.1
diff_AJF_vs_DJF_cond1_9047	chr9	7688982	7689127	+	13.5544	NA	Intergenic	NA	6125	Oeu050515.1
diff_AJF_vs_DJF_cond1_6499	chr21	9065870	9066048	+	13.5497	NA	promoter-TSS (Oeu053924.1)	NA	-431	Oeu053924.1
diff_AJF_vs_DJF_cond1_8812	chr8	16825434	16825745	+	13.5456	NA	Intergenic	NA	-4276	Oeu034238.1
diff_AJF_vs_DJF_cond1_577	chr10	5723380	5723530	+	13.5449	NA	Intergenic	NA	-1920	Oeu014789.1
diff_AJF_vs_DJF_cond1_4997	chr18	2109373	2109809	+	13.5336	NA	Intergenic	NA	5617	Oeu031655.1
diff_AJF_vs_DJF_cond1_6621	chr21	18012723	18013037	+	13.5214	NA	Intergenic	NA	-1774	Oeu020048.5
diff_AJF_vs_DJF_cond1_292	chr1	22546628	22546909	+	13.5168	NA	Intergenic	NA	7308	Oeu006083.1
diff_AJF_vs_DJF_cond1_7310	chr3	19149013	19149205	+	13.51	NA	Intergenic	NA	9810	Oeu009677.1
diff_AJF_vs_DJF_cond1_2031	chr11	34305345	34305649	+	13.5006	NA	Intergenic	NA	-6001	Oeu028742.1
diff_AJF_vs_DJF_cond1_3789	chr16	3526377	3526643	+	13.4918	NA	Intergenic	NA	-1129	Oeu047382.1
diff_AJF_vs_DJF_cond1_7578	chr4	15573392	15573725	+	13.488	NA	Intergenic	NA	3870	Oeu008414.1
diff_AJF_vs_DJF_cond1_5616	chr19	11939127	11939430	+	13.4647	NA	Intergenic	NA	-183005	Oeu049875.1
diff_AJF_vs_DJF_cond1_8806	chr8	16674575	16674764	+	13.4561	NA	Intergenic	NA	2918	Oeu034228.1
diff_AJF_vs_DJF_cond1_8400	chr7	13386176	13386366	+	13.4454	NA	Intergenic	NA	-3721	Oeu004250.1
diff_AJF_vs_DJF_cond1_2627	chr13	3348567	3348882	+	13.4404	NA	Intergenic	NA	-31751	Oeu052662.1
diff_AJF_vs_DJF_cond1_8313	chr7	7571720	7571916	+	13.4335	NA	intron (Oeu031370.1, intron 6 of 11)	NA	5779	Oeu031369.1
diff_AJF_vs_DJF_cond1_7966	chr6	11252677	11252932	+	13.4245	NA	Intergenic	NA	21981	Oeu017229.1
diff_AJF_vs_DJF_cond1_7059	chr3	6464109	6464262	+	13.423	NA	Intergenic	NA	-10447	Oeu012483.1
diff_AJF_vs_DJF_cond1_2345	chr12	17645132	17645301	+	13.4174	NA	Intergenic	NA	-12646	Oeu005357.1
diff_AJF_vs_DJF_cond1_3979	chr16	15739605	15739777	+	13.4154	NA	promoter-TSS (Oeu009037.1)	NA	-957	Oeu009037.1
diff_AJF_vs_DJF_cond1_7784	chr5	15443134	15443438	+	13.4112	NA	Intergenic	NA	-8598	Oeu045771.2
diff_AJF_vs_DJF_cond1_6021	chr2	26329513	26329718	+	13.4002	NA	Intergenic	NA	-5526	Oeu028643.1
diff_AJF_vs_DJF_cond1_3900	chr16	11003576	11003800	+	13.3826	NA	Intergenic	NA	-13007	Oeu029146.1
diff_AJF_vs_DJF_cond1_2222	chr12	10057666	10057892	+	13.3806	NA	Intergenic	NA	-15891	Oeu042552.1
diff_AJF_vs_DJF_cond1_4973	chr18	1151682	1151843	+	13.3684	NA	promoter-TSS (Oeu011235.1)	NA	-886	Oeu011235.1
diff_AJF_vs_DJF_cond1_7603	chr4	17408093	17408379	+	13.363	NA	promoter-TSS (Oeu049268.1)	NA	-562	Oeu049268.1
diff_AJF_vs_DJF_cond1_9021	chr9	6241780	6241989	+	13.3609	NA	TTS (Oeu034061.1)	NA	-1398	Oeu034062.1
diff_AJF_vs_DJF_cond1_5771	chr2	7525315	7525809	+	13.3542	NA	Intergenic	NA	-5174	Oeu033374.1
diff_AJF_vs_DJF_cond1_2599	chr13	1428606	1428884	+	13.335	NA	promoter-TSS (Oeu026004.1)	NA	-590	Oeu026004.1
diff_AJF_vs_DJF_cond1_3785	chr16	3007122	3007400	+	13.3312	NA	Intergenic	NA	-1977	Oeu036604.1
diff_AJF_vs_DJF_cond1_6202	chr20	9909387	9909734	+	13.3198	NA	Intergenic	NA	-13179	Oeu043442.1
diff_AJF_vs_DJF_cond1_1446	chr11	7838268	7838706	+	13.312	NA	Intergenic	NA	-3478	Oeu062640.1
diff_AJF_vs_DJF_cond1_3591	chr15	22457670	22457810	+	13.3065	NA	promoter-TSS (Oeu009630.1)	NA	-980	Oeu009630.1
diff_AJF_vs_DJF_cond1_1366	chr11	4834790	4835077	+	13.2973	NA	promoter-TSS (Oeu025157.1)	NA	-230	Oeu025157.1
diff_AJF_vs_DJF_cond1_4662	chr17	16172207	16172384	+	13.2844	NA	Intergenic	NA	-547549	Oeu015137.1
diff_AJF_vs_DJF_cond1_8958	chr9	3783433	3783590	+	13.2741	NA	Intergenic	NA	-18205	Oeu057343.1
diff_AJF_vs_DJF_cond1_5652	chr19	13015800	13016031	+	13.2691	NA	promoter-TSS (Oeu025332.1)	NA	-204	Oeu025332.1
diff_AJF_vs_DJF_cond1_4184	chr17	6237806	6238224	+	13.256	NA	promoter-TSS (Oeu018282.1)	NA	-70	Oeu018282.1
diff_AJF_vs_DJF_cond1_7109	chr3	8622762	8623211	+	13.2554	NA	Intergenic	NA	-5800	Oeu010795.1
diff_AJF_vs_DJF_cond1_3750	chr16	1240232	1240506	+	13.2534	NA	Intergenic	NA	3647	Oeu034892.1
diff_AJF_vs_DJF_cond1_3471	chr15	13369363	13369653	+	13.2463	NA	Intergenic	NA	-14892	Oeu053523.1
diff_AJF_vs_DJF_cond1_2082	chr11	36628487	36628657	+	13.2439	NA	Intergenic	NA	-6723	Oeu013964.1
diff_AJF_vs_DJF_cond1_222	chr1	18641005	18641594	+	13.2322	NA	Intergenic	NA	6494	Oeu055182.1
diff_AJF_vs_DJF_cond1_7954	chr6	10644613	10644887	+	13.2249	NA	exon (Oeu049389.1, exon 3 of 3)	NA	1668	Oeu049389.1
diff_AJF_vs_DJF_cond1_6643	chr22	1247297	1247542	+	13.2148	NA	Intergenic	NA	-16219	Oeu022642.1
diff_AJF_vs_DJF_cond1_6264	chr20	13411521	13411833	+	13.2147	NA	Intergenic	NA	-2198	Oeu045527.1
diff_AJF_vs_DJF_cond1_7366	chr3	23586111	23586287	+	13.1969	NA	Intergenic	NA	-39867	Oeu061764.1
diff_AJF_vs_DJF_cond1_4966	chr18	917279	917516	+	13.1963	NA	Intergenic	NA	2911	Oeu057067.1
diff_AJF_vs_DJF_cond1_8582	chr7	25521374	25521569	+	13.1905	NA	Intergenic	NA	7615	Oeu047052.3
diff_AJF_vs_DJF_cond1_1825	chr11	22667510	22667658	+	13.1824	NA	Intergenic	NA	-32421	Oeu021331.1
diff_AJF_vs_DJF_cond1_285	chr1	22370959	22371152	+	13.1789	NA	Intergenic	NA	8196	Oeu006076.1
diff_AJF_vs_DJF_cond1_7086	chr3	7601441	7601621	+	13.1697	NA	Intergenic	NA	17325	Oeu027351.4
diff_AJF_vs_DJF_cond1_3163	chr14	8370375	8370791	+	13.1606	NA	Intergenic	NA	19236	Oeu052485.1
diff_AJF_vs_DJF_cond1_8027	chr6	15034363	15034710	+	13.1558	NA	Intergenic	NA	-6751	Oeu014933.1
diff_AJF_vs_DJF_cond1_6735	chr22	10864451	10865398	+	13.135	NA	Intergenic	NA	31267	Oeu033881.1
diff_AJF_vs_DJF_cond1_615	chr10	9495414	9495729	+	13.0965	NA	Intergenic	NA	-11710	Oeu000886.1
diff_AJF_vs_DJF_cond1_9020	chr9	6220950	6221404	+	13.0921	NA	Intergenic	NA	-7286	Oeu034060.1
diff_AJF_vs_DJF_cond1_1703	chr11	16108857	16109177	+	13.0851	NA	Intergenic	NA	5082	Oeu043758.1
diff_AJF_vs_DJF_cond1_2670	chr13	6298598	6298891	+	13.0844	NA	Intergenic	NA	9436	Oeu056747.1
diff_AJF_vs_DJF_cond1_3025	chr14	3719408	3719765	+	13.0778	NA	Intergenic	NA	4826	Oeu009583.1
diff_AJF_vs_DJF_cond1_2971	chr14	1818545	1818918	+	13.0618	NA	intron (Oeu046017.1, intron 5 of 12)	NA	4978	Oeu046017.1
diff_AJF_vs_DJF_cond1_6102	chr20	2715417	2715549	+	13.0612	NA	Intergenic	NA	-14469	Oeu059953.1
diff_AJF_vs_DJF_cond1_6051	chr2	29868594	29868955	+	13.0517	NA	promoter-TSS (Oeu008169.1)	NA	-595	Oeu008169.1
diff_AJF_vs_DJF_cond1_3458	chr15	10630858	10631066	+	13.0369	NA	Intergenic	NA	7900	Oeu010349.1
diff_AJF_vs_DJF_cond1_7862	chr6	4327673	4327995	+	13.0287	NA	Intergenic	NA	5197	Oeu031040.1
diff_AJF_vs_DJF_cond1_8107	chr6	22581163	22581466	+	13.028	NA	Intergenic	NA	-1090	Oeu018839.1
diff_AJF_vs_DJF_cond1_8970	chr9	4108666	4108844	+	13.0176	NA	Intergenic	NA	-4504	Oeu056113.1
diff_AJF_vs_DJF_cond1_5717	chr2	5599930	5600133	+	13.0023	NA	Intergenic	NA	-73424	Oeu057941.1
diff_AJF_vs_DJF_cond1_7881	chr6	5717423	5717694	+	13	NA	Intergenic	NA	-11489	Oeu051067.1
diff_AJF_vs_DJF_cond1_2453	chr12	23723624	23723851	+	12.9998	NA	Intergenic	NA	9720	Oeu015505.1
diff_AJF_vs_DJF_cond1_1755	chr11	20083386	20083762	+	12.99	NA	Intergenic	NA	5623	Oeu004196.1
diff_AJF_vs_DJF_cond1_2313	chr12	15167522	15167841	+	12.9884	NA	Intergenic	NA	-5086	Oeu033917.3
diff_AJF_vs_DJF_cond1_3445	chr15	9133260	9133461	+	12.9874	NA	exon (Oeu055561.1, exon 10 of 10)	NA	3140	Oeu055561.1
diff_AJF_vs_DJF_cond1_3772	chr16	2455658	2455971	+	12.9732	NA	promoter-TSS (Oeu006556.1)	NA	-273	Oeu006556.1
diff_AJF_vs_DJF_cond1_3408	chr15	6679909	6680180	+	12.9723	NA	Intergenic	NA	-27923	Oeu053722.1
diff_AJF_vs_DJF_cond1_3873	chr16	9699843	9700072	+	12.9684	NA	Intergenic	NA	-35181	Oeu029950.1
diff_AJF_vs_DJF_cond1_5825	chr2	12804079	12804356	+	12.9635	NA	Intergenic	NA	-4142	Oeu018265.1
diff_AJF_vs_DJF_cond1_1961	chr11	30071306	30071649	+	12.9608	NA	Intergenic	NA	24945	Oeu010838.1
diff_AJF_vs_DJF_cond1_7986	chr6	12424080	12424338	+	12.9574	NA	TTS (Oeu019730.1)	NA	1482	Oeu019730.1
diff_AJF_vs_DJF_cond1_4301	chr17	8342171	8342371	+	12.9511	NA	Intergenic	NA	-136556	Oeu012759.1
diff_AJF_vs_DJF_cond1_3672	chr15	28345070	28345359	+	12.9485	NA	promoter-TSS (Oeu062779.1)	NA	-939	Oeu062779.1
diff_AJF_vs_DJF_cond1_7473	chr4	7530613	7531120	+	12.9467	NA	Intergenic	NA	-3137	Oeu060556.1
diff_AJF_vs_DJF_cond1_3459	chr15	11009920	11010184	+	12.9399	NA	TTS (Oeu010398.1)	NA	3984	Oeu010398.1
diff_AJF_vs_DJF_cond1_7264	chr3	16261459	16261624	+	12.9356	NA	Intergenic	NA	-1220	Oeu036672.1
diff_AJF_vs_DJF_cond1_7322	chr3	20604937	20605066	+	12.9273	NA	Intergenic	NA	20721	Oeu051853.1
diff_AJF_vs_DJF_cond1_1996	chr11	32096280	32096476	+	12.9196	NA	Intergenic	NA	-1841	Oeu009233.1
diff_AJF_vs_DJF_cond1_6968	chr23	11544079	11544418	+	12.914	NA	Intergenic	NA	15643	Oeu057210.1
diff_AJF_vs_DJF_cond1_6322	chr20	16729616	16729755	+	12.9108	NA	Intergenic	NA	-13424	Oeu054109.1
diff_AJF_vs_DJF_cond1_4125	chr17	2843291	2843567	+	12.9084	NA	intron (Oeu035632.1, intron 2 of 2)	NA	1073	Oeu035632.1
diff_AJF_vs_DJF_cond1_4960	chr18	500218	500392	+	12.8999	NA	Intergenic	NA	8559	Oeu057106.1
diff_AJF_vs_DJF_cond1_1270	chr11	1639614	1639883	+	12.8979	NA	TTS (Oeu038500.1)	NA	9736	Oeu038500.1
diff_AJF_vs_DJF_cond1_2288	chr12	13233642	13233898	+	12.8873	NA	Intergenic	NA	14961	Oeu038038.1
diff_AJF_vs_DJF_cond1_4018	chr16	17633725	17634007	+	12.8792	NA	promoter-TSS (Oeu041097.1)	NA	-307	Oeu041097.1
diff_AJF_vs_DJF_cond1_8365	chr7	11373608	11374076	+	12.8766	NA	TTS (Oeu039064.4)	NA	6578	Oeu039064.4
diff_AJF_vs_DJF_cond1_438	chr1	28559061	28559236	+	12.8733	NA	exon (Oeu017405.1, exon 6 of 7)	NA	2112	Oeu017405.1
diff_AJF_vs_DJF_cond1_1254	chr11	548300	548432	+	12.8665	NA	promoter-TSS (Oeu038554.1)	NA	-708	Oeu038554.1
diff_AJF_vs_DJF_cond1_279	chr1	22165414	22165730	+	12.8606	NA	Intergenic	NA	-1115	Oeu006063.1
diff_AJF_vs_DJF_cond1_5503	chr19	6314741	6314910	+	12.8524	NA	Intergenic	NA	13882	Oeu035913.1
diff_AJF_vs_DJF_cond1_1341	chr11	3817018	3817444	+	12.8501	NA	Intergenic	NA	4929	Oeu030872.1
diff_AJF_vs_DJF_cond1_8355	chr7	11207960	11208270	+	12.8457	NA	exon (Oeu039055.1, exon 1 of 1)	NA	2778	Oeu039055.1
diff_AJF_vs_DJF_cond1_8263	chr7	3769199	3769483	+	12.8451	NA	Intergenic	NA	-43015	Oeu064040.1
diff_AJF_vs_DJF_cond1_5582	chr19	10896474	10896621	+	12.8387	NA	Intergenic	NA	6508	Oeu011690.1
diff_AJF_vs_DJF_cond1_8043	chr6	16205492	16205757	+	12.8279	NA	Intergenic	NA	9789	Oeu050545.1
diff_AJF_vs_DJF_cond1_1375	chr11	5177207	5177395	+	12.8265	NA	Intergenic	NA	3998	Oeu011629.1
diff_AJF_vs_DJF_cond1_5739	chr2	6412076	6412257	+	12.8264	NA	intron (Oeu033420.1, intron 3 of 3)	NA	1431	Oeu033420.1
diff_AJF_vs_DJF_cond1_6441	chr21	5895879	5896376	+	12.8116	NA	intron (Oeu015144.1, intron 1 of 4)	NA	3601	Oeu015144.1
diff_AJF_vs_DJF_cond1_1283	chr11	2110757	2110949	+	12.8025	NA	exon (Oeu037064.1, exon 4 of 8)	NA	756	Oeu037064.1
diff_AJF_vs_DJF_cond1_153	chr1	11674156	11674530	+	12.801	NA	exon (Oeu048321.1, exon 4 of 16)	NA	892	Oeu048321.1
diff_AJF_vs_DJF_cond1_2454	chr12	23728235	23728390	+	12.7985	NA	Intergenic	NA	5145	Oeu015505.1
diff_AJF_vs_DJF_cond1_5939	chr2	19833778	19834223	+	12.793	NA	exon (Oeu030518.1, exon 3 of 6)	NA	522	Oeu030518.1
diff_AJF_vs_DJF_cond1_8324	chr7	8432146	8432325	+	12.7839	NA	Intergenic	NA	32743	Oeu017427.1
diff_AJF_vs_DJF_cond1_1328	chr11	3600897	3601031	+	12.7768	NA	exon (Oeu063840.3, exon 21 of 22)	NA	9873	Oeu063840.3
diff_AJF_vs_DJF_cond1_7444	chr4	3853226	3853388	+	12.7567	NA	Intergenic	NA	3949	Oeu052108.1
diff_AJF_vs_DJF_cond1_1171	chr10	42240957	42241499	+	12.7443	NA	Intergenic	NA	-2976	Oeu016091.1
diff_AJF_vs_DJF_cond1_5778	chr2	7939044	7939526	+	12.7442	NA	intron (Oeu041447.3, intron 5 of 14)	NA	3936	Oeu041447.3
diff_AJF_vs_DJF_cond1_2287	chr12	13225809	13226108	+	12.7369	NA	Intergenic	NA	-12749	Oeu038039.1
diff_AJF_vs_DJF_cond1_8229	chr7	1824352	1824749	+	12.7298	NA	intron (Oeu053858.1, intron 5 of 5)	NA	14485	Oeu053858.1
diff_AJF_vs_DJF_cond1_2158	chr12	5078243	5078420	+	12.7294	NA	TTS (Oeu023475.2)	NA	5870	Oeu023475.2
diff_AJF_vs_DJF_cond1_377	chr1	26898624	26899140	+	12.7222	NA	Intergenic	NA	-3347	Oeu044064.2
diff_AJF_vs_DJF_cond1_6039	chr2	28706053	28706191	+	12.7149	NA	Intergenic	NA	-3593	Oeu021032.1
diff_AJF_vs_DJF_cond1_9045	chr9	7628260	7628424	+	12.707	NA	Intergenic	NA	-6118	Oeu050512.1
diff_AJF_vs_DJF_cond1_1320	chr11	3328505	3328753	+	12.7022	NA	Intergenic	NA	-3040	Oeu018738.1
diff_AJF_vs_DJF_cond1_840	chr10	22829352	22829649	+	12.6958	NA	exon (Oeu026719.1, exon 2 of 6)	NA	188	Oeu026719.1
diff_AJF_vs_DJF_cond1_1971	chr11	31126754	31127013	+	12.6884	NA	Intergenic	NA	-1745	Oeu047834.1
diff_AJF_vs_DJF_cond1_8908	chr9	250266	250614	+	12.6588	NA	Intergenic	NA	-10042	Oeu055156.1
diff_AJF_vs_DJF_cond1_1227	chr11	250520	250744	+	12.6578	NA	TTS (Oeu038585.1)	NA	2468	Oeu038585.1
diff_AJF_vs_DJF_cond1_3198	chr14	9829291	9829499	+	12.6502	NA	Intergenic	NA	4187	Oeu030039.1
diff_AJF_vs_DJF_cond1_3066	chr14	5032072	5032256	+	12.6388	NA	Intergenic	NA	9557	Oeu024543.1
diff_AJF_vs_DJF_cond1_8957	chr9	3575758	3575904	+	12.6285	NA	Intergenic	NA	8758	Oeu057333.1
diff_AJF_vs_DJF_cond1_5549	chr19	8352883	8353276	+	12.627	NA	exon (Oeu060311.1, exon 1 of 1)	NA	8867	Oeu060311.1
diff_AJF_vs_DJF_cond1_6273	chr20	13599047	13599335	+	12.6214	NA	Intergenic	NA	-4079	Oeu045516.1
diff_AJF_vs_DJF_cond1_7811	chr6	1095055	1095342	+	12.6196	NA	Intergenic	NA	-1498	Oeu006354.3
diff_AJF_vs_DJF_cond1_8249	chr7	2934998	2935189	+	12.619	NA	TTS (Oeu018048.1)	NA	-6276	Oeu018049.1
diff_AJF_vs_DJF_cond1_2117	chr12	2518369	2518549	+	12.619	NA	TTS (Oeu015237.1)	NA	2562	Oeu015237.1
diff_AJF_vs_DJF_cond1_7153	chr3	10652611	10652946	+	12.6064	NA	Intergenic	NA	-3553	Oeu018085.1
diff_AJF_vs_DJF_cond1_858	chr10	24298578	24298728	+	12.5993	NA	exon (Oeu001816.1, exon 6 of 9)	NA	1483	Oeu001816.1
diff_AJF_vs_DJF_cond1_6949	chr23	9933878	9934101	+	12.5883	NA	Intergenic	NA	-3855	Oeu051187.1
diff_AJF_vs_DJF_cond1_9076	chr9	9248774	9248991	+	12.5883	NA	promoter-TSS (Oeu060755.1)	NA	-466	Oeu060755.1
diff_AJF_vs_DJF_cond1_6306	chr20	15404855	15405242	+	12.5865	NA	Intergenic	NA	-11537	Oeu051531.1
diff_AJF_vs_DJF_cond1_3857	chr16	7853248	7853452	+	12.5732	NA	Intergenic	NA	4155	Oeu044278.1
diff_AJF_vs_DJF_cond1_4550	chr17	15538426	15538600	+	12.5723	NA	Intergenic	NA	74917	Oeu015132.1
diff_AJF_vs_DJF_cond1_9108	chr9	11839799	11840108	+	12.5716	NA	Intergenic	NA	-18838	Oeu051045.1
diff_AJF_vs_DJF_cond1_2593	chr13	1273507	1273629	+	12.5702	NA	Intergenic	NA	-2654	Oeu025990.2
diff_AJF_vs_DJF_cond1_9042	chr9	7439834	7439974	+	12.5669	NA	promoter-TSS (Oeu050504.1)	NA	-582	Oeu050504.1
diff_AJF_vs_DJF_cond1_2351	chr12	18103024	18103313	+	12.5576	NA	TTS (Oeu062410.1)	NA	1409	Oeu062410.1
diff_AJF_vs_DJF_cond1_7210	chr3	13925206	13925486	+	12.542	NA	Intergenic	NA	4691	Oeu024948.1
diff_AJF_vs_DJF_cond1_3944	chr16	14338316	14338517	+	12.5408	NA	Intergenic	NA	-2680	Oeu021514.2
diff_AJF_vs_DJF_cond1_7621	chr4	18087027	18087558	+	12.5406	NA	TTS (Oeu056215.1)	NA	355	Oeu056215.1
diff_AJF_vs_DJF_cond1_434	chr1	28443707	28444272	+	12.5396	NA	promoter-TSS (Oeu017397.1)	NA	-814	Oeu017397.1
diff_AJF_vs_DJF_cond1_6087	chr20	1854579	1854895	+	12.5198	NA	Intergenic	NA	2593	Oeu001832.1
diff_AJF_vs_DJF_cond1_1364	chr11	4744052	4744252	+	12.5134	NA	exon (Oeu002912.6, exon 10 of 17)	NA	2982	Oeu002912.6
diff_AJF_vs_DJF_cond1_1300	chr11	2702779	2702899	+	12.507	NA	Intergenic	NA	-5073	Oeu037133.1
diff_AJF_vs_DJF_cond1_2879	chr13	24773509	24773641	+	12.5028	NA	promoter-TSS (Oeu016632.1)	NA	-676	Oeu016632.1
diff_AJF_vs_DJF_cond1_3336	chr15	204109	204367	+	12.4956	NA	Intergenic	NA	4045	Oeu054352.1
diff_AJF_vs_DJF_cond1_5141	chr18	13905546	13905758	+	12.4922	NA	promoter-TSS (Oeu056633.1)	NA	-138	Oeu056633.1
diff_AJF_vs_DJF_cond1_8358	chr7	11225472	11225824	+	12.4849	NA	exon (Oeu039056.1, exon 11 of 19)	NA	2293	Oeu039056.1
diff_AJF_vs_DJF_cond1_3088	chr14	5399500	5399744	+	12.4839	NA	Intergenic	NA	-5237	Oeu024570.1
diff_AJF_vs_DJF_cond1_599	chr10	6836652	6836959	+	12.4812	NA	Intergenic	NA	-9690	Oeu050372.1
diff_AJF_vs_DJF_cond1_3346	chr15	1732178	1732377	+	12.4692	NA	Intergenic	NA	-2881	Oeu000190.1
diff_AJF_vs_DJF_cond1_2337	chr12	17194228	17194430	+	12.4468	NA	promoter-TSS (Oeu061725.1)	NA	-649	Oeu061725.1
diff_AJF_vs_DJF_cond1_1601	chr11	11830674	11831061	+	12.4466	NA	promoter-TSS (Oeu058898.1)	NA	-839	Oeu058898.1
diff_AJF_vs_DJF_cond1_2634	chr13	3641127	3641251	+	12.4345	NA	Intergenic	NA	-5685	Oeu052685.1
diff_AJF_vs_DJF_cond1_5684	chr2	2198902	2199694	+	12.4178	NA	Intergenic	NA	30032	Oeu018677.1
diff_AJF_vs_DJF_cond1_1007	chr10	32774714	32774871	+	12.4116	NA	promoter-TSS (Oeu031922.1)	NA	-599	Oeu031922.1
diff_AJF_vs_DJF_cond1_6788	chr22	14981299	14981565	+	12.4099	NA	promoter-TSS (Oeu032511.1)	NA	-394	Oeu032511.1
diff_AJF_vs_DJF_cond1_291	chr1	22496127	22496367	+	12.3974	NA	Intergenic	NA	-11831	Oeu006080.1
diff_AJF_vs_DJF_cond1_792	chr10	20519514	20520657	+	12.3909	NA	Intergenic	NA	-2408	Oeu052284.1
diff_AJF_vs_DJF_cond1_7316	chr3	19739983	19740143	+	12.3905	NA	Intergenic	NA	-1097	Oeu059891.1
diff_AJF_vs_DJF_cond1_6900	chr23	6880400	6880571	+	12.3832	NA	Intergenic	NA	-1074	Oeu051281.1
diff_AJF_vs_DJF_cond1_1588	chr11	11459232	11459600	+	12.3788	NA	Intergenic	NA	-2937	Oeu056728.1
diff_AJF_vs_DJF_cond1_4892	chr17	18587148	18587340	+	12.3774	NA	Intergenic	NA	-2418	Oeu034392.1
diff_AJF_vs_DJF_cond1_5815	chr2	11514095	11514484	+	12.3631	NA	exon (Oeu058747.1, exon 2 of 6)	NA	296	Oeu058747.1
diff_AJF_vs_DJF_cond1_9118	chr9	12068330	12068637	+	12.3631	NA	Intergenic	NA	36384	Oeu008054.1
diff_AJF_vs_DJF_cond1_1365	chr11	4834280	4834646	+	12.363	NA	promoter-TSS (Oeu025157.1)	NA	-700	Oeu025157.1
diff_AJF_vs_DJF_cond1_9131	chr9	12645864	12646057	+	12.3621	NA	Intergenic	NA	5064	Oeu007772.1
diff_AJF_vs_DJF_cond1_5584	chr19	10898463	10898626	+	12.3486	NA	Intergenic	NA	4511	Oeu011690.1
diff_AJF_vs_DJF_cond1_3319	chr14	16841030	16841311	+	12.3391	NA	exon (Oeu035842.1, exon 5 of 9)	NA	7302	Oeu035842.1
diff_AJF_vs_DJF_cond1_3151	chr14	7892980	7893163	+	12.3388	NA	Intergenic	NA	-1564	Oeu054757.1
diff_AJF_vs_DJF_cond1_423	chr1	28190600	28190734	+	12.3379	NA	promoter-TSS (Oeu045503.1)	NA	-24	Oeu045503.1
diff_AJF_vs_DJF_cond1_5986	chr2	22837533	22837789	+	12.3363	NA	promoter-TSS (Oeu027316.1)	NA	-179	Oeu027316.1
diff_AJF_vs_DJF_cond1_2447	chr12	23033614	23033777	+	12.3303	NA	Intergenic	NA	33231	Oeu003334.1
diff_AJF_vs_DJF_cond1_6157	chr20	6067256	6067417	+	12.3263	NA	Intergenic	NA	1969	Oeu060359.1
diff_AJF_vs_DJF_cond1_2710	chr13	8877846	8878130	+	12.3255	NA	Intergenic	NA	-6663	Oeu048761.1
diff_AJF_vs_DJF_cond1_964	chr10	28387692	28388412	+	12.3234	NA	promoter-TSS (Oeu053501.1)	NA	-233	Oeu053501.1
diff_AJF_vs_DJF_cond1_7589	chr4	16167769	16168164	+	12.3143	NA	Intergenic	NA	5339	Oeu040301.1
diff_AJF_vs_DJF_cond1_7920	chr6	9074525	9074665	+	12.3141	NA	Intergenic	NA	-10074	Oeu026393.1
diff_AJF_vs_DJF_cond1_9164	chr9	15140923	15141211	+	12.3009	NA	Intergenic	NA	10385	Oeu011831.1
diff_AJF_vs_DJF_cond1_7733	chr5	11609940	11610064	+	12.3008	NA	TTS (Oeu037283.1)	NA	485	Oeu037283.1
diff_AJF_vs_DJF_cond1_2245	chr12	11394828	11395034	+	12.3004	NA	Intergenic	NA	-1330	Oeu022004.1
diff_AJF_vs_DJF_cond1_2059	chr11	35816164	35816318	+	12.2978	NA	Intergenic	NA	-1234	Oeu024231.1
diff_AJF_vs_DJF_cond1_960	chr10	28372887	28373221	+	12.2928	NA	intron (Oeu053500.1, intron 9 of 11)	NA	8830	Oeu053500.1
diff_AJF_vs_DJF_cond1_2479	chr12	25718655	25718778	+	12.2878	NA	Intergenic	NA	10246	Oeu014037.1
diff_AJF_vs_DJF_cond1_5763	chr2	6920373	6920667	+	12.2742	NA	Intergenic	NA	-3783	Oeu033388.1
diff_AJF_vs_DJF_cond1_5389	chr18	31072064	31072207	+	12.2704	NA	Intergenic	NA	11964	Oeu057254.1
diff_AJF_vs_DJF_cond1_2362	chr12	18601087	18601383	+	12.266	NA	Intergenic	NA	-7517	Oeu009500.1
diff_AJF_vs_DJF_cond1_4126	chr17	2976850	2977205	+	12.2618	NA	Intergenic	NA	-9843	Oeu026207.1
diff_AJF_vs_DJF_cond1_2037	chr11	34760064	34760399	+	12.2614	NA	Intergenic	NA	-5128	Oeu028807.1
diff_AJF_vs_DJF_cond1_2990	chr14	2217946	2218783	+	12.2554	NA	intron (Oeu046053.1, intron 1 of 3)	NA	3229	Oeu046053.1
diff_AJF_vs_DJF_cond1_6607	chr21	17375103	17375374	+	12.2474	NA	promoter-TSS (Oeu061261.1)	NA	216	Oeu061260.1
diff_AJF_vs_DJF_cond1_2552	chr12	29992386	29992626	+	12.2452	NA	exon (Oeu039493.1, exon 8 of 8)	NA	2062	Oeu039493.1
diff_AJF_vs_DJF_cond1_1761	chr11	20311620	20311947	+	12.245	NA	Intergenic	NA	-3284	Oeu043521.1
diff_AJF_vs_DJF_cond1_1327	chr11	3596505	3596741	+	12.2399	NA	Intergenic	NA	-13291	Oeu063839.1
diff_AJF_vs_DJF_cond1_2379	chr12	19470734	19470946	+	12.2272	NA	Intergenic	NA	-2072	Oeu040974.1
diff_AJF_vs_DJF_cond1_5266	chr18	22799492	22799677	+	12.2222	NA	intron (Oeu047691.1, intron 3 of 4)	NA	1785	Oeu047691.1
diff_AJF_vs_DJF_cond1_7013	chr3	1535231	1535557	+	12.2177	NA	Intergenic	NA	-4315	Oeu007276.1
diff_AJF_vs_DJF_cond1_7524	chr4	12207161	12207286	+	12.2102	NA	Intergenic	NA	29349	Oeu024977.1
diff_AJF_vs_DJF_cond1_748	chr10	17184001	17184268	+	12.2037	NA	Intergenic	NA	-1555	Oeu029749.1
diff_AJF_vs_DJF_cond1_1621	chr11	13083250	13083502	+	12.1971	NA	Intergenic	NA	2698	Oeu013607.1
diff_AJF_vs_DJF_cond1_7382	chr4	442250	442512	+	12.1967	NA	Intergenic	NA	12786	Oeu059661.2
diff_AJF_vs_DJF_cond1_788	chr10	20436895	20437357	+	12.1966	NA	Intergenic	NA	2692	Oeu052279.1
diff_AJF_vs_DJF_cond1_2008	chr11	33203367	33203785	+	12.1867	NA	Intergenic	NA	-29236	Oeu041482.1
diff_AJF_vs_DJF_cond1_6225	chr20	11284845	11285248	+	12.1844	NA	Intergenic	NA	9047	Oeu038954.2
diff_AJF_vs_DJF_cond1_7067	chr3	6604215	6604735	+	12.1834	NA	Intergenic	NA	-5642	Oeu013043.1
diff_AJF_vs_DJF_cond1_3845	chr16	7342065	7342313	+	12.1786	NA	TTS (Oeu004992.1)	NA	2391	Oeu004992.1
diff_AJF_vs_DJF_cond1_4349	chr17	8676938	8677220	+	12.1716	NA	Intergenic	NA	197540	Oeu012758.1
diff_AJF_vs_DJF_cond1_1292	chr11	2354230	2354457	+	12.1653	NA	TTS (Oeu037094.1)	NA	3225	Oeu037093.1
diff_AJF_vs_DJF_cond1_7607	chr4	17446486	17446981	+	12.1615	NA	intron (Oeu049271.1, intron 2 of 2)	NA	563	Oeu049271.1
diff_AJF_vs_DJF_cond1_45	chr1	2681574	2682096	+	12.144	NA	exon (Oeu033503.1, exon 5 of 9)	NA	2816	Oeu033503.1
diff_AJF_vs_DJF_cond1_6399	chr21	3364423	3364580	+	12.1394	NA	Intergenic	NA	-15354	Oeu005124.1
diff_AJF_vs_DJF_cond1_520	chr1	34184714	34184923	+	12.1348	NA	promoter-TSS (Oeu055497.1)	NA	-772	Oeu055497.1
diff_AJF_vs_DJF_cond1_6524	chr21	11580769	11581025	+	12.1272	NA	Intergenic	NA	-9369	Oeu049712.1
diff_AJF_vs_DJF_cond1_302	chr1	23319588	23319942	+	12.1155	NA	Intergenic	NA	-2259	Oeu043173.1
diff_AJF_vs_DJF_cond1_3552	chr15	20074895	20075198	+	12.1073	NA	Intergenic	NA	28395	Oeu060679.1
diff_AJF_vs_DJF_cond1_5614	chr19	11905579	11905884	+	12.099	NA	Intergenic	NA	-216552	Oeu049875.1
diff_AJF_vs_DJF_cond1_6525	chr21	11611166	11611452	+	12.0978	NA	promoter-TSS (Oeu049707.1)	NA	-468	Oeu049707.1
diff_AJF_vs_DJF_cond1_5769	chr2	7514384	7514737	+	12.095	NA	TTS (Oeu033375.1)	NA	979	Oeu033375.1
diff_AJF_vs_DJF_cond1_3237	chr14	11534684	11534874	+	12.0835	NA	Intergenic	NA	2678	Oeu050078.1
diff_AJF_vs_DJF_cond1_628	chr10	10828454	10828741	+	12.0819	NA	exon (Oeu030293.1, exon 7 of 8)	NA	2311	Oeu030293.1
diff_AJF_vs_DJF_cond1_3055	chr14	4843161	4843899	+	12.0749	NA	Intergenic	NA	-1122	Oeu054694.1
diff_AJF_vs_DJF_cond1_5457	chr19	2687198	2687435	+	12.0639	NA	exon (Oeu011064.1, exon 4 of 8)	NA	1619	Oeu011064.1
diff_AJF_vs_DJF_cond1_6416	chr21	4813134	4813476	+	12.0631	NA	Intergenic	NA	-3770	Oeu056049.1
diff_AJF_vs_DJF_cond1_3726	chr16	329754	329936	+	12.0569	NA	Intergenic	NA	-16923	Oeu009765.1
diff_AJF_vs_DJF_cond1_2421	chr12	21895151	21895317	+	12.0536	NA	promoter-TSS (Oeu021745.1)	NA	-129	Oeu021745.1
diff_AJF_vs_DJF_cond1_7984	chr6	12415728	12416248	+	12.0388	NA	promoter-TSS (Oeu019729.1)	NA	-234	Oeu019729.1
diff_AJF_vs_DJF_cond1_1490	chr11	8866303	8866637	+	12.0378	NA	Intergenic	NA	-2395	Oeu033575.1
diff_AJF_vs_DJF_cond1_1614	chr11	12761550	12762007	+	12.0331	NA	exon (Oeu023363.1, exon 1 of 1)	NA	579	Oeu023363.1
diff_AJF_vs_DJF_cond1_2104	chr12	983904	984145	+	12.0322	NA	Intergenic	NA	-4222	Oeu015480.1
diff_AJF_vs_DJF_cond1_5175	chr18	17538361	17538695	+	12.0322	NA	Intergenic	NA	8238	Oeu028366.1
diff_AJF_vs_DJF_cond1_3265	chr14	12911969	12912128	+	12.0295	NA	Intergenic	NA	13993	Oeu050229.1
diff_AJF_vs_DJF_cond1_8068	chr6	18199691	18200109	+	12.0282	NA	Intergenic	NA	-2538	Oeu056529.1
diff_AJF_vs_DJF_cond1_6448	chr21	6326122	6326353	+	12.0261	NA	Intergenic	NA	5920	Oeu015173.1
diff_AJF_vs_DJF_cond1_2349	chr12	17897764	17897984	+	12.0231	NA	Intergenic	NA	-4057	Oeu062429.1
diff_AJF_vs_DJF_cond1_2299	chr12	13894415	13894781	+	12.017	NA	exon (Oeu028078.2, exon 3 of 17)	NA	2680	Oeu028078.2
diff_AJF_vs_DJF_cond1_764	chr10	18684422	18684633	+	12.0141	NA	Intergenic	NA	2597	Oeu046172.1
diff_AJF_vs_DJF_cond1_1954	chr11	29978998	29979504	+	12.0119	NA	intron (Oeu010830.1, intron 15 of 22)	NA	8146	Oeu010831.1
diff_AJF_vs_DJF_cond1_8733	chr8	12197030	12197220	+	12.0036	NA	exon (Oeu035471.1, exon 3 of 3)	NA	2981	Oeu035471.1
diff_AJF_vs_DJF_cond1_6734	chr22	10862752	10864219	+	11.9939	NA	Intergenic	NA	32706	Oeu033881.1
diff_AJF_vs_DJF_cond1_8991	chr9	4561511	4561726	+	11.9924	NA	Intergenic	NA	-2142	Oeu054814.1
diff_AJF_vs_DJF_cond1_9152	chr9	14607304	14607556	+	11.9888	NA	Intergenic	NA	-3708	Oeu045035.1
diff_AJF_vs_DJF_cond1_1977	chr11	31306416	31306842	+	11.9833	NA	Intergenic	NA	-11062	Oeu047848.1
diff_AJF_vs_DJF_cond1_7820	chr6	1899040	1899240	+	11.9819	NA	Intergenic	NA	-10887	Oeu036082.1
diff_AJF_vs_DJF_cond1_1183	chr10	42969431	42969686	+	11.9767	NA	Intergenic	NA	4041	Oeu055301.1
diff_AJF_vs_DJF_cond1_8869	chr8	19204391	19204914	+	11.9727	NA	Intergenic	NA	3841	Oeu044027.1
diff_AJF_vs_DJF_cond1_7563	chr4	14533244	14533609	+	11.9592	NA	Intergenic	NA	-8439	Oeu003684.1
diff_AJF_vs_DJF_cond1_890	chr10	26055678	26056002	+	11.9512	NA	Intergenic	NA	30978	Oeu039519.1
diff_AJF_vs_DJF_cond1_284	chr1	22294907	22295292	+	11.9451	NA	TTS (Oeu006073.1)	NA	3674	Oeu006073.1
diff_AJF_vs_DJF_cond1_4687	chr17	16309022	16309445	+	11.9416	NA	Intergenic	NA	-465785	Oeu015141.1
diff_AJF_vs_DJF_cond1_5294	chr18	24601832	24602070	+	11.9405	NA	Intergenic	NA	-12050	Oeu017450.1
diff_AJF_vs_DJF_cond1_8067	chr6	18199028	18199189	+	11.9359	NA	Intergenic	NA	-1746	Oeu056529.1
diff_AJF_vs_DJF_cond1_3922	chr16	13386839	13387088	+	11.9317	NA	Intergenic	NA	-1539	Oeu011195.1
diff_AJF_vs_DJF_cond1_2858	chr13	23406534	23406747	+	11.9309	NA	Intergenic	NA	13429	Oeu058045.1
diff_AJF_vs_DJF_cond1_8163	chr6	27257859	27258203	+	11.9255	NA	Intergenic	NA	-1088	Oeu057749.1
diff_AJF_vs_DJF_cond1_6089	chr20	2003460	2003585	+	11.9167	NA	Intergenic	NA	-8691	Oeu001847.2
diff_AJF_vs_DJF_cond1_5067	chr18	7878036	7878182	+	11.9009	NA	exon (Oeu047404.1, exon 1 of 4)	NA	226	Oeu047404.1
diff_AJF_vs_DJF_cond1_1972	chr11	31133370	31133756	+	11.8999	NA	intron (Oeu047835.2, intron 6 of 12)	NA	4100	Oeu047835.2
diff_AJF_vs_DJF_cond1_962	chr10	28375474	28375752	+	11.8947	NA	intron (Oeu053500.1, intron 9 of 11)	NA	11389	Oeu053500.1
diff_AJF_vs_DJF_cond1_7251	chr3	15319640	15319922	+	11.8925	NA	Intergenic	NA	3717	Oeu011926.1
diff_AJF_vs_DJF_cond1_2901	chr13	26877172	26877400	+	11.8872	NA	Intergenic	NA	5164	Oeu012113.1
diff_AJF_vs_DJF_cond1_8916	chr9	336866	337065	+	11.8843	NA	Intergenic	NA	-6557	Oeu055161.1
diff_AJF_vs_DJF_cond1_2620	chr13	2999940	3000189	+	11.8644	NA	Intergenic	NA	-19219	Oeu052645.1
diff_AJF_vs_DJF_cond1_854	chr10	24089766	24090045	+	11.8612	NA	promoter-TSS (Oeu026797.1)	NA	-569	Oeu026797.1
diff_AJF_vs_DJF_cond1_8918	chr9	345320	345516	+	11.8576	NA	Intergenic	NA	-7705	Oeu055162.1
diff_AJF_vs_DJF_cond1_180	chr1	14481118	14481439	+	11.8573	NA	promoter-TSS (Oeu022826.1)	NA	-346	Oeu022826.1
diff_AJF_vs_DJF_cond1_3233	chr14	11428942	11429101	+	11.8557	NA	Intergenic	NA	-4138	Oeu050089.1
diff_AJF_vs_DJF_cond1_8706	chr8	8507794	8508049	+	11.8552	NA	Intergenic	NA	-2892	Oeu052504.2
diff_AJF_vs_DJF_cond1_161	chr1	12439408	12439593	+	11.8497	NA	Intergenic	NA	-4222	Oeu008467.1
diff_AJF_vs_DJF_cond1_2128	chr12	3176057	3176469	+	11.8438	NA	Intergenic	NA	-2270	Oeu013654.1
diff_AJF_vs_DJF_cond1_7342	chr3	21791264	21791405	+	11.8424	NA	Intergenic	NA	10620	Oeu064813.1
diff_AJF_vs_DJF_cond1_2989	chr14	2127726	2127886	+	11.8406	NA	promoter-TSS (Oeu046043.1)	NA	-304	Oeu046043.1
diff_AJF_vs_DJF_cond1_8901	chr8	21083693	21083954	+	11.8357	NA	Intergenic	NA	4042	Oeu027934.1
diff_AJF_vs_DJF_cond1_1253	chr11	541410	541653	+	11.8198	NA	Intergenic	NA	-7543	Oeu038554.1
diff_AJF_vs_DJF_cond1_7687	chr5	4233348	4233565	+	11.8196	NA	TTS (Oeu007359.1)	NA	1018	Oeu007359.1
diff_AJF_vs_DJF_cond1_337	chr1	25558061	25558243	+	11.8142	NA	TTS (Oeu026916.1)	NA	1481	Oeu026916.1
diff_AJF_vs_DJF_cond1_3420	chr15	7604338	7604562	+	11.8111	NA	intron (Oeu051418.2, intron 3 of 5)	NA	3304	Oeu051418.2
diff_AJF_vs_DJF_cond1_7684	chr5	4048293	4048512	+	11.8099	NA	Intergenic	NA	-2360	Oeu007370.1
diff_AJF_vs_DJF_cond1_986	chr10	29733100	29733289	+	11.8075	NA	Intergenic	NA	-11401	Oeu030248.1
diff_AJF_vs_DJF_cond1_757	chr10	17868251	17868485	+	11.8031	NA	promoter-TSS (Oeu005554.1)	NA	33	Oeu005554.1
diff_AJF_vs_DJF_cond1_5627	chr19	12038400	12038672	+	11.8014	NA	Intergenic	NA	-83747	Oeu049875.1
diff_AJF_vs_DJF_cond1_1836	chr11	23205523	23205652	+	11.7961	NA	Intergenic	NA	9133	Oeu021351.1
diff_AJF_vs_DJF_cond1_6940	chr23	9723402	9723537	+	11.7943	NA	Intergenic	NA	17378	Oeu051178.1
diff_AJF_vs_DJF_cond1_6535	chr21	12818760	12818914	+	11.7928	NA	exon (Oeu052879.1, exon 4 of 10)	NA	847	Oeu052879.1
diff_AJF_vs_DJF_cond1_6150	chr20	5853707	5853929	+	11.7928	NA	Intergenic	NA	2663	Oeu060372.1
diff_AJF_vs_DJF_cond1_1571	chr11	10941943	10942142	+	11.7843	NA	exon (Oeu056685.2, exon 6 of 10)	NA	3325	Oeu056685.2
diff_AJF_vs_DJF_cond1_2987	chr14	2122339	2122671	+	11.7831	NA	Intergenic	NA	-5605	Oeu046043.1
diff_AJF_vs_DJF_cond1_2940	chr14	330411	330752	+	11.7815	NA	intron (Oeu028510.1, intron 6 of 14)	NA	6010	Oeu028510.1
diff_AJF_vs_DJF_cond1_3872	chr16	9673971	9674129	+	11.7791	NA	Intergenic	NA	-9274	Oeu029950.1
diff_AJF_vs_DJF_cond1_8483	chr7	17723288	17723512	+	11.7784	NA	Intergenic	NA	-1077	Oeu012607.1
diff_AJF_vs_DJF_cond1_8427	chr7	14534909	14535051	+	11.7751	NA	Intergenic	NA	31479	Oeu052361.1
diff_AJF_vs_DJF_cond1_3369	chr15	4921098	4921381	+	11.7718	NA	intron (Oeu006787.1, intron 5 of 8)	NA	3143	Oeu006787.1
diff_AJF_vs_DJF_cond1_7638	chr5	70166	70668	+	11.7691	NA	Intergenic	NA	-9808	Oeu064073.1
diff_AJF_vs_DJF_cond1_6189	chr20	8707176	8707428	+	11.7532	NA	TTS (Oeu032357.1)	NA	742	Oeu032357.1
diff_AJF_vs_DJF_cond1_5775	chr2	7693952	7694097	+	11.7441	NA	Intergenic	NA	-1243	Oeu033369.1
diff_AJF_vs_DJF_cond1_2352	chr12	18333127	18333393	+	11.7408	NA	Intergenic	NA	-5236	Oeu057630.1
diff_AJF_vs_DJF_cond1_5544	chr19	8116154	8116429	+	11.7283	NA	Intergenic	NA	-3192	Oeu043127.1
diff_AJF_vs_DJF_cond1_2318	chr12	15548150	15548352	+	11.7219	NA	TTS (Oeu051449.2)	NA	6572	Oeu051449.2
diff_AJF_vs_DJF_cond1_546	chr10	2535156	2535461	+	11.7218	NA	Intergenic	NA	-5586	Oeu060609.1
diff_AJF_vs_DJF_cond1_2656	chr13	5391854	5392276	+	11.7201	NA	Intergenic	NA	-5675	Oeu020819.1
diff_AJF_vs_DJF_cond1_5160	chr18	17236175	17236359	+	11.7104	NA	Intergenic	NA	14752	Oeu028391.1
diff_AJF_vs_DJF_cond1_363	chr1	26252435	26252689	+	11.7096	NA	exon (Oeu026975.1, exon 1 of 3)	NA	168	Oeu026975.1
diff_AJF_vs_DJF_cond1_2672	chr13	6332736	6333071	+	11.7093	NA	intron (Oeu056748.1, intron 2 of 18)	NA	469	Oeu056748.1
diff_AJF_vs_DJF_cond1_7668	chr5	2408521	2408803	+	11.699	NA	intron (Oeu017889.1, intron 3 of 9)	NA	646	Oeu017889.1
diff_AJF_vs_DJF_cond1_2273	chr12	12724354	12724549	+	11.6955	NA	Intergenic	NA	-5452	Oeu038093.1
diff_AJF_vs_DJF_cond1_2255	chr12	11462329	11462642	+	11.6943	NA	Intergenic	NA	6300	Oeu021999.2
diff_AJF_vs_DJF_cond1_8657	chr8	4532426	4532610	+	11.6873	NA	Intergenic	NA	-4197	Oeu008845.1
diff_AJF_vs_DJF_cond1_3275	chr14	13177558	13177799	+	11.6841	NA	Intergenic	NA	3952	Oeu050235.1
diff_AJF_vs_DJF_cond1_6405	chr21	4157266	4157489	+	11.68	NA	Intergenic	NA	-19335	Oeu019134.1
diff_AJF_vs_DJF_cond1_5198	chr18	18766736	18766856	+	11.6799	NA	TTS (Oeu021951.1)	NA	882	Oeu021951.1
diff_AJF_vs_DJF_cond1_7431	chr4	3583938	3584290	+	11.6776	NA	intron (Oeu052090.1, intron 10 of 14)	NA	10143	Oeu052090.1
diff_AJF_vs_DJF_cond1_1493	chr11	8879475	8879768	+	11.6756	NA	intron (Oeu033574.2, intron 7 of 7)	NA	7093	Oeu033574.2
diff_AJF_vs_DJF_cond1_234	chr1	19636517	19636651	+	11.6756	NA	Intergenic	NA	3085	Oeu050958.1
diff_AJF_vs_DJF_cond1_1776	chr11	20858589	20858729	+	11.659	NA	Intergenic	NA	20194	Oeu045648.1
diff_AJF_vs_DJF_cond1_1943	chr11	29301589	29301815	+	11.6579	NA	Intergenic	NA	3314	Oeu052619.1
diff_AJF_vs_DJF_cond1_3200	chr14	9834047	9834232	+	11.6512	NA	Intergenic	NA	-5430	Oeu030038.1
diff_AJF_vs_DJF_cond1_4801	chr17	17056507	17056698	+	11.6492	NA	Intergenic	NA	-160413	Oeu015142.1
diff_AJF_vs_DJF_cond1_3023	chr14	3567449	3567653	+	11.6478	NA	TTS (Oeu009566.1)	NA	1520	Oeu009566.1
diff_AJF_vs_DJF_cond1_5028	chr18	5298643	5298968	+	11.644	NA	TTS (Oeu013347.1)	NA	2851	Oeu013347.1
diff_AJF_vs_DJF_cond1_8377	chr7	12051007	12051324	+	11.6355	NA	Intergenic	NA	7049	Oeu047313.1
diff_AJF_vs_DJF_cond1_4049	chr16	19090637	19090814	+	11.6133	NA	Intergenic	NA	-2302	Oeu046702.1
diff_AJF_vs_DJF_cond1_4466	chr17	10938337	10938483	+	11.6093	NA	Intergenic	NA	-1343	Oeu044683.1
diff_AJF_vs_DJF_cond1_4111	chr17	1426677	1426849	+	11.5959	NA	Intergenic	NA	-4308	Oeu023131.1
diff_AJF_vs_DJF_cond1_6339	chr20	19295516	19295770	+	11.5785	NA	Intergenic	NA	-2159	Oeu059102.1
diff_AJF_vs_DJF_cond1_3311	chr14	16472877	16473189	+	11.5721	NA	Intergenic	NA	5209	Oeu062987.1
diff_AJF_vs_DJF_cond1_2084	chr11	36645445	36645723	+	11.5696	NA	Intergenic	NA	7469	Oeu013965.1
diff_AJF_vs_DJF_cond1_5504	chr19	6319644	6319961	+	11.5656	NA	Intergenic	NA	8905	Oeu035913.1
diff_AJF_vs_DJF_cond1_4438	chr17	9274081	9274455	+	11.5628	NA	Intergenic	NA	-7016	Oeu013144.1
diff_AJF_vs_DJF_cond1_4460	chr17	10672576	10672783	+	11.5574	NA	Intergenic	NA	-29301	Oeu044707.1
diff_AJF_vs_DJF_cond1_3054	chr14	4777189	4777522	+	11.556	NA	exon (Oeu054699.1, exon 12 of 13)	NA	4288	Oeu054700.1
diff_AJF_vs_DJF_cond1_1607	chr11	12276464	12276721	+	11.5506	NA	Intergenic	NA	-2275	Oeu064448.1
diff_AJF_vs_DJF_cond1_9137	chr9	13668937	13669382	+	11.5495	NA	Intergenic	NA	13836	Oeu006202.1
diff_AJF_vs_DJF_cond1_8017	chr6	14490401	14490665	+	11.539	NA	exon (Oeu013638.1, exon 4 of 7)	NA	2894	Oeu013638.1
diff_AJF_vs_DJF_cond1_1572	chr11	10948371	10948562	+	11.5364	NA	Intergenic	NA	-3099	Oeu056685.2
diff_AJF_vs_DJF_cond1_5281	chr18	23921586	23921752	+	11.5355	NA	Intergenic	NA	-11773	Oeu011020.1
diff_AJF_vs_DJF_cond1_4640	chr17	16051737	16052140	+	11.5345	NA	Intergenic	NA	-427192	Oeu015137.1
diff_AJF_vs_DJF_cond1_6108	chr20	3092176	3093104	+	11.5329	NA	intron (Oeu053686.1, intron 5 of 11)	NA	3908	Oeu053686.1
diff_AJF_vs_DJF_cond1_275	chr1	21693663	21694081	+	11.5091	NA	Intergenic	NA	-9828	Oeu056165.1
diff_AJF_vs_DJF_cond1_1011	chr10	32957522	32957797	+	11.5078	NA	Intergenic	NA	7428	Oeu031932.1
diff_AJF_vs_DJF_cond1_4511	chr17	13465011	13465298	+	11.5076	NA	Intergenic	NA	-3099	Oeu048666.1
diff_AJF_vs_DJF_cond1_3177	chr14	8783328	8783618	+	11.5038	NA	Intergenic	NA	-22320	Oeu002128.1
diff_AJF_vs_DJF_cond1_9124	chr9	12127987	12128163	+	11.5035	NA	exon (Oeu008057.1, exon 1 of 4)	NA	473	Oeu008057.1
diff_AJF_vs_DJF_cond1_1998	chr11	32215343	32215621	+	11.4982	NA	Intergenic	NA	3766	Oeu035139.1
diff_AJF_vs_DJF_cond1_6752	chr22	11546802	11547024	+	11.4975	NA	promoter-TSS (Oeu049753.1)	NA	-599	Oeu049753.1
diff_AJF_vs_DJF_cond1_1604	chr11	12236563	12236835	+	11.4938	NA	Intergenic	NA	-35053	Oeu064447.1
diff_AJF_vs_DJF_cond1_1002	chr10	31415094	31415384	+	11.4916	NA	Intergenic	NA	-4057	Oeu008939.1
diff_AJF_vs_DJF_cond1_3856	chr16	7813928	7814075	+	11.487	NA	promoter-TSS (Oeu044274.1)	NA	61	Oeu044274.1
diff_AJF_vs_DJF_cond1_4083	chr17	338429	338761	+	11.4848	NA	exon (Oeu033786.1, exon 4 of 7)	NA	1151	Oeu033786.1
diff_AJF_vs_DJF_cond1_9064	chr9	8466027	8466576	+	11.4789	NA	Intergenic	NA	-11557	Oeu059358.1
diff_AJF_vs_DJF_cond1_8451	chr7	15889066	15889528	+	11.4726	NA	Intergenic	NA	-2712	Oeu031140.2
diff_AJF_vs_DJF_cond1_289	chr1	22465687	22465817	+	11.472	NA	Intergenic	NA	15676	Oeu006078.1
diff_AJF_vs_DJF_cond1_6526	chr21	11633491	11633728	+	11.4718	NA	Intergenic	NA	-11936	Oeu049704.1
diff_AJF_vs_DJF_cond1_2227	chr12	10441772	10441916	+	11.4714	NA	intron (Oeu042578.1, intron 3 of 4)	NA	3046	Oeu042578.1
diff_AJF_vs_DJF_cond1_3697	chr15	30646726	30647013	+	11.4703	NA	Intergenic	NA	4715	Oeu061513.1
diff_AJF_vs_DJF_cond1_8137	chr6	25100606	25100808	+	11.4681	NA	Intergenic	NA	-23815	Oeu054556.1
diff_AJF_vs_DJF_cond1_7549	chr4	13076369	13076561	+	11.4578	NA	exon (Oeu011648.1, exon 6 of 6)	NA	1543	Oeu011648.1
diff_AJF_vs_DJF_cond1_7196	chr3	13267143	13267266	+	11.4443	NA	Intergenic	NA	6906	Oeu047545.1
diff_AJF_vs_DJF_cond1_5292	chr18	24301765	24302162	+	11.4403	NA	Intergenic	NA	-2864	Oeu050760.1
diff_AJF_vs_DJF_cond1_6005	chr2	25183663	25184365	+	11.4295	NA	Intergenic	NA	-6523	Oeu052248.1
diff_AJF_vs_DJF_cond1_1603	chr11	11900642	11900908	+	11.4288	NA	Intergenic	NA	-3829	Oeu064441.1
diff_AJF_vs_DJF_cond1_1267	chr11	1082393	1082603	+	11.4242	NA	Intergenic	NA	-119552	Oeu038514.1
diff_AJF_vs_DJF_cond1_7825	chr6	2018941	2019194	+	11.4241	NA	Intergenic	NA	3880	Oeu036077.1
diff_AJF_vs_DJF_cond1_1620	chr11	13024795	13025381	+	11.4238	NA	Intergenic	NA	-1663	Oeu013598.3
diff_AJF_vs_DJF_cond1_7769	chr5	14586431	14586612	+	11.4209	NA	Intergenic	NA	-30160	Oeu019389.1
diff_AJF_vs_DJF_cond1_7236	chr3	14603699	14603948	+	11.4152	NA	Intergenic	NA	-76377	Oeu033953.1
diff_AJF_vs_DJF_cond1_904	chr10	26203244	26203464	+	11.4113	NA	Intergenic	NA	-3972	Oeu039524.1
diff_AJF_vs_DJF_cond1_2120	chr12	2923294	2923606	+	11.405	NA	promoter-TSS (Oeu027835.1)	NA	-746	Oeu027835.1
diff_AJF_vs_DJF_cond1_7732	chr5	11525028	11525176	+	11.3985	NA	Intergenic	NA	-2726	Oeu037278.2
diff_AJF_vs_DJF_cond1_395	chr1	28125547	28126181	+	11.3913	NA	Intergenic	NA	-5494	Oeu045498.1
diff_AJF_vs_DJF_cond1_4030	chr16	18396807	18397125	+	11.391	NA	Intergenic	NA	6979	Oeu041143.1
diff_AJF_vs_DJF_cond1_1951	chr11	29867988	29868418	+	11.3807	NA	Intergenic	NA	-6595	Oeu010824.1
diff_AJF_vs_DJF_cond1_1737	chr11	18736368	18736505	+	11.3776	NA	Intergenic	NA	-3094	Oeu058213.1
diff_AJF_vs_DJF_cond1_9156	chr9	14664041	14664437	+	11.3771	NA	Intergenic	NA	3986	Oeu045039.1
diff_AJF_vs_DJF_cond1_8834	chr8	17594495	17594693	+	11.3746	NA	intron (Oeu042041.1, intron 6 of 7)	NA	4370	Oeu042041.1
diff_AJF_vs_DJF_cond1_3735	chr16	931393	931559	+	11.3718	NA	Intergenic	NA	-3336	Oeu034869.1
diff_AJF_vs_DJF_cond1_593	chr10	6690816	6691076	+	11.3702	NA	Intergenic	NA	-3632	Oeu061826.1
diff_AJF_vs_DJF_cond1_1804	chr11	22152166	22152418	+	11.3651	NA	Intergenic	NA	18607	Oeu021298.1
diff_AJF_vs_DJF_cond1_3703	chr15	31176327	31176497	+	11.3639	NA	promoter-TSS (Oeu024365.1)	NA	42	Oeu024365.1
diff_AJF_vs_DJF_cond1_3711	chr15	31539203	31539361	+	11.3613	NA	Intergenic	NA	-12933	Oeu024384.1
diff_AJF_vs_DJF_cond1_5796	chr2	8928567	8928768	+	11.3587	NA	exon (Oeu033683.1, exon 4 of 6)	NA	743	Oeu033683.1
diff_AJF_vs_DJF_cond1_7215	chr3	13982111	13982253	+	11.3587	NA	Intergenic	NA	8154	Oeu024942.1
diff_AJF_vs_DJF_cond1_3869	chr16	8907370	8907654	+	11.3527	NA	Intergenic	NA	13259	Oeu029921.1
diff_AJF_vs_DJF_cond1_5153	chr18	14885661	14885838	+	11.3507	NA	Intergenic	NA	-9133	Oeu016885.1
diff_AJF_vs_DJF_cond1_675	chr10	13123934	13124263	+	11.3444	NA	Intergenic	NA	-16028	Oeu046250.1
diff_AJF_vs_DJF_cond1_976	chr10	29232596	29233078	+	11.3426	NA	Intergenic	NA	-3662	Oeu038370.1
diff_AJF_vs_DJF_cond1_9098	chr9	11166574	11166850	+	11.3375	NA	Intergenic	NA	-58838	Oeu006933.1
diff_AJF_vs_DJF_cond1_58	chr1	4977431	4977695	+	11.3307	NA	Intergenic	NA	-6962	Oeu060258.1
diff_AJF_vs_DJF_cond1_2449	chr12	23088038	23088338	+	11.3168	NA	Intergenic	NA	6903	Oeu003335.2
diff_AJF_vs_DJF_cond1_6462	chr21	6820311	6820930	+	11.3051	NA	Intergenic	NA	-9306	Oeu015210.1
diff_AJF_vs_DJF_cond1_8915	chr9	334690	334849	+	11.2932	NA	Intergenic	NA	-4361	Oeu055161.1
diff_AJF_vs_DJF_cond1_7344	chr3	21793450	21793666	+	11.2858	NA	Intergenic	NA	8396	Oeu064813.1
diff_AJF_vs_DJF_cond1_2001	chr11	32559801	32560050	+	11.2852	NA	intron (Oeu035172.1, intron 4 of 6)	NA	2615	Oeu035172.1
diff_AJF_vs_DJF_cond1_8271	chr7	3970817	3971152	+	11.2845	NA	Intergenic	NA	34038	Oeu064034.1
diff_AJF_vs_DJF_cond1_9014	chr9	6107156	6107334	+	11.2813	NA	intron (Oeu034049.1, intron 2 of 7)	NA	900	Oeu034049.1
diff_AJF_vs_DJF_cond1_5051	chr18	6787279	6787834	+	11.2721	NA	Intergenic	NA	-6561	Oeu020551.1
diff_AJF_vs_DJF_cond1_1510	chr11	9696271	9696614	+	11.2692	NA	Intergenic	NA	-5391	Oeu014974.1
diff_AJF_vs_DJF_cond1_7321	chr3	20427227	20427534	+	11.2635	NA	Intergenic	NA	-4577	Oeu051844.1
diff_AJF_vs_DJF_cond1_1273	chr11	1779373	1779495	+	11.2554	NA	Intergenic	NA	-2592	Oeu037035.2
diff_AJF_vs_DJF_cond1_2073	chr11	36381660	36381974	+	11.2554	NA	Intergenic	NA	-1624	Oeu013951.1
diff_AJF_vs_DJF_cond1_4041	chr16	18602254	18602443	+	11.2532	NA	Intergenic	NA	-4986	Oeu023624.1
diff_AJF_vs_DJF_cond1_59	chr1	4990027	4990303	+	11.2494	NA	Intergenic	NA	3428	Oeu060259.1
diff_AJF_vs_DJF_cond1_1094	chr10	38167802	38167986	+	11.2449	NA	Intergenic	NA	3584	Oeu014249.1
diff_AJF_vs_DJF_cond1_889	chr10	26025044	26025173	+	11.2406	NA	Intergenic	NA	-16219	Oeu039518.1
diff_AJF_vs_DJF_cond1_8126	chr6	24156554	24156712	+	11.235	NA	Intergenic	NA	-2150	Oeu057422.1
diff_AJF_vs_DJF_cond1_849	chr10	23679535	23679783	+	11.2284	NA	promoter-TSS (Oeu026774.1)	NA	-70	Oeu026774.1
diff_AJF_vs_DJF_cond1_2456	chr12	23733832	23734328	+	11.2283	NA	promoter-TSS (Oeu015505.1)	NA	-623	Oeu015505.1
diff_AJF_vs_DJF_cond1_2588	chr13	883674	883855	+	11.2172	NA	Intergenic	NA	-4905	Oeu007156.1
diff_AJF_vs_DJF_cond1_6585	chr21	15468642	15468919	+	11.2095	NA	Intergenic	NA	-3291	Oeu058419.1
diff_AJF_vs_DJF_cond1_8290	chr7	5833182	5833379	+	11.2063	NA	Intergenic	NA	-6358	Oeu025715.1
diff_AJF_vs_DJF_cond1_8045	chr6	16250871	16251092	+	11.1945	NA	Intergenic	NA	3312	Oeu050547.1
diff_AJF_vs_DJF_cond1_5874	chr2	14813518	14813905	+	11.1934	NA	Intergenic	NA	4973	Oeu055339.1
diff_AJF_vs_DJF_cond1_26	chr1	1425849	1426125	+	11.1925	NA	promoter-TSS (Oeu024698.1)	NA	-754	Oeu024698.1
diff_AJF_vs_DJF_cond1_8739	chr8	13085538	13086207	+	11.1869	NA	Intergenic	NA	-1152	Oeu017592.1
diff_AJF_vs_DJF_cond1_7649	chr5	699827	699991	+	11.1819	NA	Intergenic	NA	19962	Oeu055755.1
diff_AJF_vs_DJF_cond1_1866	chr11	25037441	25037695	+	11.1789	NA	Intergenic	NA	-3860	Oeu006009.1
diff_AJF_vs_DJF_cond1_9120	chr9	12071004	12071150	+	11.1753	NA	Intergenic	NA	33790	Oeu008054.1
diff_AJF_vs_DJF_cond1_3758	chr16	1895134	1895253	+	11.1701	NA	Intergenic	NA	-3734	Oeu008544.1
diff_AJF_vs_DJF_cond1_1397	chr11	6036627	6036841	+	11.1664	NA	Intergenic	NA	-6170	Oeu045249.1
diff_AJF_vs_DJF_cond1_412	chr1	28158648	28158903	+	11.1628	NA	Intergenic	NA	-1219	Oeu045500.1
diff_AJF_vs_DJF_cond1_7235	chr3	14598284	14598416	+	11.1564	NA	Intergenic	NA	77725	Oeu033950.1
diff_AJF_vs_DJF_cond1_8317	chr7	7718423	7718604	+	11.1543	NA	Intergenic	NA	-1887	Oeu031359.1
diff_AJF_vs_DJF_cond1_383	chr1	27156548	27156743	+	11.1537	NA	Intergenic	NA	10161	Oeu044086.1
diff_AJF_vs_DJF_cond1_1241	chr11	406827	407105	+	11.14	NA	Intergenic	NA	-2822	Oeu038570.1
diff_AJF_vs_DJF_cond1_7240	chr3	14894096	14894219	+	11.1374	NA	intron (Oeu033957.1, intron 3 of 3)	NA	1105	Oeu033957.1
diff_AJF_vs_DJF_cond1_147	chr1	11376991	11377212	+	11.1349	NA	Intergenic	NA	-14496	Oeu063739.1
diff_AJF_vs_DJF_cond1_5122	chr18	12852127	12852517	+	11.1326	NA	Intergenic	NA	-5143	Oeu017116.1
diff_AJF_vs_DJF_cond1_8920	chr9	357931	358401	+	11.1279	NA	Intergenic	NA	5043	Oeu055162.1
diff_AJF_vs_DJF_cond1_7441	chr4	3799353	3799606	+	11.1169	NA	Intergenic	NA	-1880	Oeu052105.1
diff_AJF_vs_DJF_cond1_6543	chr21	12861869	12862197	+	11.1111	NA	Intergenic	NA	-2232	Oeu052884.2
diff_AJF_vs_DJF_cond1_2760	chr13	14309053	14309290	+	11.105	NA	exon (Oeu064495.1, exon 8 of 8)	NA	1979	Oeu064495.1
diff_AJF_vs_DJF_cond1_5941	chr2	20141794	20142222	+	11.0986	NA	promoter-TSS (Oeu030537.4)	NA	51	Oeu030537.4
diff_AJF_vs_DJF_cond1_8683	chr8	6602283	6602438	+	11.0896	NA	Intergenic	NA	15527	Oeu048647.1
diff_AJF_vs_DJF_cond1_3443	chr15	9105125	9105668	+	11.0673	NA	promoter-TSS (Oeu055559.1)	NA	-757	Oeu055559.1
diff_AJF_vs_DJF_cond1_1256	chr11	603747	603991	+	11.0641	NA	Intergenic	NA	-2782	Oeu038548.1
diff_AJF_vs_DJF_cond1_2903	chr13	26882314	26882435	+	11.0574	NA	Intergenic	NA	8239	Oeu012114.1
diff_AJF_vs_DJF_cond1_3580	chr15	21834027	21834288	+	11.0461	NA	Intergenic	NA	-21868	Oeu049476.1
diff_AJF_vs_DJF_cond1_4360	chr17	8722487	8722611	+	11.0404	NA	Intergenic	NA	243010	Oeu012758.1
diff_AJF_vs_DJF_cond1_7978	chr6	12283083	12283468	+	11.0389	NA	intron (Oeu019719.1, intron 5 of 11)	NA	2548	Oeu019719.1
diff_AJF_vs_DJF_cond1_950	chr10	28140321	28140503	+	11.0386	NA	Intergenic	NA	-37630	Oeu053485.1
diff_AJF_vs_DJF_cond1_1674	chr11	14682309	14682497	+	11.0373	NA	Intergenic	NA	-5208	Oeu013538.1
diff_AJF_vs_DJF_cond1_4448	chr17	9873175	9873442	+	11.0301	NA	promoter-TSS (Oeu017682.1)	NA	-671	Oeu017682.1
diff_AJF_vs_DJF_cond1_2407	chr12	21119187	21119370	+	11.0269	NA	TTS (Oeu021675.1)	NA	2487	Oeu021675.1
diff_AJF_vs_DJF_cond1_4430	chr17	9224473	9224719	+	11.0268	NA	Intergenic	NA	-56688	Oeu013144.1
diff_AJF_vs_DJF_cond1_7686	chr5	4179337	4179518	+	11.0171	NA	Intergenic	NA	-5160	Oeu007363.1
diff_AJF_vs_DJF_cond1_5327	chr18	27060770	27061159	+	11.0153	NA	promoter-TSS (Oeu002094.1)	NA	-707	Oeu002094.1
diff_AJF_vs_DJF_cond1_1230	chr11	252876	253102	+	11.0059	NA	exon (Oeu038585.1, exon 1 of 6)	NA	111	Oeu038585.1
diff_AJF_vs_DJF_cond1_2833	chr13	21362504	21362745	+	10.9896	NA	TTS (Oeu015798.1)	NA	2165	Oeu015798.1
diff_AJF_vs_DJF_cond1_4019	chr16	17814672	17814929	+	10.9887	NA	Intergenic	NA	11022	Oeu041109.2
diff_AJF_vs_DJF_cond1_1194	chr10	44150700	44151046	+	10.9869	NA	exon (Oeu002713.1, exon 4 of 5)	NA	1527	Oeu002713.1
diff_AJF_vs_DJF_cond1_7844	chr6	3812298	3812576	+	10.9862	NA	Intergenic	NA	-10183	Oeu010024.1
diff_AJF_vs_DJF_cond1_345	chr1	25809555	25809959	+	10.9822	NA	Intergenic	NA	-10463	Oeu026936.1
diff_AJF_vs_DJF_cond1_5017	chr18	3911298	3911562	+	10.9779	NA	exon (Oeu013236.1, exon 2 of 2)	NA	2066	Oeu013236.1
diff_AJF_vs_DJF_cond1_1084	chr10	37458243	37458503	+	10.9754	NA	promoter-TSS (Oeu040464.1)	NA	-135	Oeu040464.1
diff_AJF_vs_DJF_cond1_5887	chr2	15699481	15699853	+	10.9704	NA	exon (Oeu064566.1, exon 1 of 1)	NA	630	Oeu064566.1
diff_AJF_vs_DJF_cond1_1525	chr11	10050812	10051046	+	10.9687	NA	Intergenic	NA	-15737	Oeu055083.2
diff_AJF_vs_DJF_cond1_8965	chr9	3970139	3970344	+	10.9594	NA	Intergenic	NA	-34765	Oeu056110.1
diff_AJF_vs_DJF_cond1_8696	chr8	7737809	7737976	+	10.9551	NA	intron (Oeu045194.1, intron 1 of 3)	NA	6440	Oeu045194.1
diff_AJF_vs_DJF_cond1_2180	chr12	6109228	6109514	+	10.9442	NA	Intergenic	NA	-1745	Oeu009738.1
diff_AJF_vs_DJF_cond1_9105	chr9	11564863	11565108	+	10.9409	NA	TTS (Oeu001343.2)	NA	8871	Oeu001343.2
diff_AJF_vs_DJF_cond1_8585	chr7	25608770	25609089	+	10.9404	NA	exon (Oeu047058.1, exon 3 of 3)	NA	2824	Oeu047058.1
diff_AJF_vs_DJF_cond1_7195	chr3	13132877	13133059	+	10.9401	NA	Intergenic	NA	7794	Oeu047550.1
diff_AJF_vs_DJF_cond1_1930	chr11	28624050	28624247	+	10.9343	NA	Intergenic	NA	6938	Oeu009303.1
diff_AJF_vs_DJF_cond1_3187	chr14	9214521	9214832	+	10.9281	NA	Intergenic	NA	-3475	Oeu002173.1
diff_AJF_vs_DJF_cond1_8231	chr7	1836387	1836513	+	10.9174	NA	Intergenic	NA	-13499	Oeu053857.1
diff_AJF_vs_DJF_cond1_2823	chr13	19998788	19999036	+	10.9123	NA	Intergenic	NA	-7872	Oeu036229.1
diff_AJF_vs_DJF_cond1_5531	chr19	7706137	7706532	+	10.9084	NA	promoter-TSS (Oeu043094.1)	NA	-795	Oeu043094.1
diff_AJF_vs_DJF_cond1_1437	chr11	7670885	7671183	+	10.9039	NA	Intergenic	NA	-3309	Oeu062657.1
diff_AJF_vs_DJF_cond1_3713	chr15	31547410	31547786	+	10.9021	NA	Intergenic	NA	-4617	Oeu024384.1
diff_AJF_vs_DJF_cond1_4989	chr18	1837328	1837595	+	10.8885	NA	Intergenic	NA	4077	Oeu063268.1
diff_AJF_vs_DJF_cond1_7660	chr5	1135462	1135712	+	10.8849	NA	Intergenic	NA	-1926	Oeu040405.2
diff_AJF_vs_DJF_cond1_3316	chr14	16606117	16606503	+	10.8775	NA	Intergenic	NA	-20428	Oeu062992.4
diff_AJF_vs_DJF_cond1_7197	chr3	13276461	13276591	+	10.8631	NA	Intergenic	NA	-2416	Oeu047545.1
diff_AJF_vs_DJF_cond1_5756	chr2	6721983	6722116	+	10.8585	NA	Intergenic	NA	7246	Oeu033398.1
diff_AJF_vs_DJF_cond1_6244	chr20	12397637	12398068	+	10.8407	NA	TTS (Oeu053914.1)	NA	756	Oeu053914.1
diff_AJF_vs_DJF_cond1_7212	chr3	13943387	13943578	+	10.8362	NA	intron (Oeu024947.1, intron 3 of 9)	NA	916	Oeu024947.1
diff_AJF_vs_DJF_cond1_6662	chr22	3828966	3829109	+	10.8345	NA	promoter-TSS (Oeu015724.1)	NA	-536	Oeu015724.1
diff_AJF_vs_DJF_cond1_2321	chr12	15666181	15666395	+	10.8327	NA	Intergenic	NA	10158	Oeu051460.1
diff_AJF_vs_DJF_cond1_6344	chr20	19771067	19771245	+	10.8195	NA	promoter-TSS (Oeu001475.1)	NA	-16	Oeu001475.1
diff_AJF_vs_DJF_cond1_1302	chr11	2784749	2784980	+	10.811	NA	Intergenic	NA	2117	Oeu037144.1
diff_AJF_vs_DJF_cond1_5174	chr18	17535654	17536133	+	10.8002	NA	Intergenic	NA	9887	Oeu028367.1
diff_AJF_vs_DJF_cond1_846	chr10	23276917	23277119	+	10.7997	NA	Intergenic	NA	-2769	Oeu026748.1
diff_AJF_vs_DJF_cond1_3048	chr14	4468387	4468529	+	10.7956	NA	Intergenic	NA	-6742	Oeu046301.1
diff_AJF_vs_DJF_cond1_8628	chr8	2571777	2571946	+	10.7894	NA	Intergenic	NA	-3615	Oeu003137.1
diff_AJF_vs_DJF_cond1_1099	chr10	38782641	38782964	+	10.7886	NA	exon (Oeu014405.1, exon 2 of 7)	NA	459	Oeu014405.1
diff_AJF_vs_DJF_cond1_4408	chr17	9053508	9053791	+	10.7879	NA	Intergenic	NA	-227635	Oeu013144.1
diff_AJF_vs_DJF_cond1_7879	chr6	5648438	5648574	+	10.7852	NA	Intergenic	NA	-8854	Oeu051073.1
diff_AJF_vs_DJF_cond1_6365	chr21	523466	523631	+	10.7817	NA	Intergenic	NA	-14298	Oeu064364.1
diff_AJF_vs_DJF_cond1_2024	chr11	34067584	34067852	+	10.781	NA	Intergenic	NA	-5332	Oeu039842.1
diff_AJF_vs_DJF_cond1_4665	chr17	16174900	16175088	+	10.7806	NA	Intergenic	NA	-550248	Oeu015137.1
diff_AJF_vs_DJF_cond1_5372	chr18	30537779	30537929	+	10.7658	NA	Intergenic	NA	-1004	Oeu016356.1
diff_AJF_vs_DJF_cond1_1762	chr11	20317983	20318243	+	10.756	NA	intron (Oeu043521.1, intron 2 of 7)	NA	3046	Oeu043521.1
diff_AJF_vs_DJF_cond1_8389	chr7	12726442	12726758	+	10.7499	NA	Intergenic	NA	4784	Oeu004413.1
diff_AJF_vs_DJF_cond1_538	chr10	1738542	1738887	+	10.7439	NA	intron (Oeu033339.1, intron 1 of 4)	NA	218	Oeu033339.1
diff_AJF_vs_DJF_cond1_7590	chr4	16169067	16169243	+	10.739	NA	Intergenic	NA	-4353	Oeu040300.2
diff_AJF_vs_DJF_cond1_4940	chr17	24064491	24064643	+	10.7377	NA	Intergenic	NA	-5943	Oeu042306.1
diff_AJF_vs_DJF_cond1_3144	chr14	7670773	7670952	+	10.736	NA	Intergenic	NA	-1766	Oeu054738.1
diff_AJF_vs_DJF_cond1_1420	chr11	7030467	7030696	+	10.7342	NA	exon (Oeu024609.1, exon 3 of 8)	NA	657	Oeu024609.1
diff_AJF_vs_DJF_cond1_1547	chr11	10436474	10436929	+	10.7309	NA	exon (Oeu055112.1, exon 10 of 10)	NA	6734	Oeu055112.1
diff_AJF_vs_DJF_cond1_7397	chr4	1510298	1510553	+	10.7219	NA	Intergenic	NA	-7047	Oeu011382.3
diff_AJF_vs_DJF_cond1_1937	chr11	29173307	29173631	+	10.7208	NA	Intergenic	NA	-19466	Oeu052610.1
diff_AJF_vs_DJF_cond1_5626	chr19	12034705	12034978	+	10.7204	NA	Intergenic	NA	-87442	Oeu049875.1
diff_AJF_vs_DJF_cond1_2934	chr13	29518628	29518985	+	10.719	NA	promoter-TSS (Oeu064512.1)	NA	-314	Oeu064512.1
diff_AJF_vs_DJF_cond1_5355	chr18	30004658	30005098	+	10.7173	NA	Intergenic	NA	6316	Oeu016390.1
diff_AJF_vs_DJF_cond1_728	chr10	15727967	15728141	+	10.7077	NA	Intergenic	NA	-3993	Oeu059134.1
diff_AJF_vs_DJF_cond1_7724	chr5	10409989	10410255	+	10.702	NA	Intergenic	NA	10013	Oeu020758.1
diff_AJF_vs_DJF_cond1_4993	chr18	2025497	2025989	+	10.6961	NA	Intergenic	NA	-10888	Oeu031650.1
diff_AJF_vs_DJF_cond1_1912	chr11	27796237	27796500	+	10.6955	NA	Intergenic	NA	-7132	Oeu042892.1
diff_AJF_vs_DJF_cond1_2373	chr12	19234059	19234236	+	10.6948	NA	Intergenic	NA	12826	Oeu016025.3
diff_AJF_vs_DJF_cond1_4014	chr16	17296884	17297342	+	10.6926	NA	Intergenic	NA	16922	Oeu002558.1
diff_AJF_vs_DJF_cond1_8903	chr8	21098912	21099088	+	10.6855	NA	Intergenic	NA	-8097	Oeu027935.1
diff_AJF_vs_DJF_cond1_8977	chr9	4162020	4162300	+	10.6851	NA	Intergenic	NA	4262	Oeu056116.2
diff_AJF_vs_DJF_cond1_6546	chr21	13072682	13073046	+	10.6689	NA	Intergenic	NA	7831	Oeu052895.1
diff_AJF_vs_DJF_cond1_3699	chr15	31047873	31048178	+	10.6607	NA	Intergenic	NA	3314	Oeu024354.1
diff_AJF_vs_DJF_cond1_7293	chr3	17980738	17981072	+	10.6576	NA	Intergenic	NA	-9805	Oeu028249.2
diff_AJF_vs_DJF_cond1_4076	chr16	20895067	20895499	+	10.6532	NA	promoter-TSS (Oeu044762.1)	NA	-117	Oeu044762.1
diff_AJF_vs_DJF_cond1_4697	chr17	16377979	16378154	+	10.6509	NA	Intergenic	NA	-396952	Oeu015141.1
diff_AJF_vs_DJF_cond1_7209	chr3	13910340	13910536	+	10.6504	NA	Intergenic	NA	5410	Oeu024949.2
diff_AJF_vs_DJF_cond1_4463	chr17	10809752	10809875	+	10.6365	NA	Intergenic	NA	8962	Oeu044692.1
diff_AJF_vs_DJF_cond1_3742	chr16	1055553	1055705	+	10.6349	NA	Intergenic	NA	27886	Oeu034880.2
diff_AJF_vs_DJF_cond1_3709	chr15	31444945	31445103	+	10.6331	NA	Intergenic	NA	46716	Oeu024382.1
diff_AJF_vs_DJF_cond1_3457	chr15	10619657	10620093	+	10.6324	NA	Intergenic	NA	-3187	Oeu010349.1
diff_AJF_vs_DJF_cond1_2165	chr12	5401952	5402246	+	10.6305	NA	Intergenic	NA	14694	Oeu023501.1
diff_AJF_vs_DJF_cond1_6993	chr3	545442	545726	+	10.6291	NA	intron (Oeu004813.1, intron 11 of 13)	NA	4531	Oeu004813.1
diff_AJF_vs_DJF_cond1_5830	chr2	13055601	13055997	+	10.6247	NA	Intergenic	NA	-2286	Oeu005164.1
diff_AJF_vs_DJF_cond1_7973	chr6	11619527	11619763	+	10.6206	NA	Intergenic	NA	-6310	Oeu017254.1
diff_AJF_vs_DJF_cond1_4942	chr17	24103473	24103594	+	10.6139	NA	Intergenic	NA	-11418	Oeu042310.1
diff_AJF_vs_DJF_cond1_4515	chr17	13570948	13571317	+	10.6125	NA	Intergenic	NA	-3270	Oeu048673.1
diff_AJF_vs_DJF_cond1_2	chr1	140840	141076	+	10.5989	NA	promoter-TSS (Oeu061243.1)	NA	-749	Oeu061243.1
diff_AJF_vs_DJF_cond1_3393	chr15	5907516	5907695	+	10.5914	NA	intron (Oeu007856.1, intron 2 of 13)	NA	574	Oeu007856.1
diff_AJF_vs_DJF_cond1_1517	chr11	9816577	9816916	+	10.5913	NA	intron (Oeu014983.2, intron 7 of 13)	NA	6309	Oeu014983.2
diff_AJF_vs_DJF_cond1_7245	chr3	15134886	15135483	+	10.5893	NA	TTS (Oeu018163.1)	NA	-1101	Oeu018162.1
diff_AJF_vs_DJF_cond1_6776	chr22	14141509	14141698	+	10.5874	NA	Intergenic	NA	4995	Oeu059483.1
diff_AJF_vs_DJF_cond1_7340	chr3	21642698	21642900	+	10.5854	NA	Intergenic	NA	7788	Oeu052936.1
diff_AJF_vs_DJF_cond1_7971	chr6	11458103	11458394	+	10.5826	NA	Intergenic	NA	2122	Oeu017244.1
diff_AJF_vs_DJF_cond1_2810	chr13	18727824	18728058	+	10.5777	NA	Intergenic	NA	-16250	Oeu052131.2
diff_AJF_vs_DJF_cond1_5751	chr2	6588781	6589084	+	10.5681	NA	intron (Oeu033404.1, intron 2 of 5)	NA	300	Oeu033404.1
diff_AJF_vs_DJF_cond1_8652	chr8	3879964	3880106	+	10.564	NA	Intergenic	NA	-4203	Oeu049850.1
diff_AJF_vs_DJF_cond1_8454	chr7	16028177	16028402	+	10.5613	NA	Intergenic	NA	-8660	Oeu041224.1
diff_AJF_vs_DJF_cond1_3527	chr15	17946051	17946210	+	10.5592	NA	Intergenic	NA	-6992	Oeu060242.1
diff_AJF_vs_DJF_cond1_6849	chr23	4180003	4180155	+	10.5557	NA	Intergenic	NA	-19428	Oeu017981.1
diff_AJF_vs_DJF_cond1_680	chr10	13286194	13286353	+	10.5548	NA	Intergenic	NA	5658	Oeu046239.1
diff_AJF_vs_DJF_cond1_5131	chr18	13614913	13615249	+	10.5495	NA	TTS (Oeu056613.1)	NA	566	Oeu056613.1
diff_AJF_vs_DJF_cond1_7511	chr4	10955564	10955881	+	10.5464	NA	exon (Oeu049036.1, exon 5 of 15)	NA	1131	Oeu049036.1
diff_AJF_vs_DJF_cond1_8843	chr8	17922993	17923286	+	10.5422	NA	Intergenic	NA	-1041	Oeu045869.1
diff_AJF_vs_DJF_cond1_3482	chr15	14244381	14244677	+	10.5396	NA	Intergenic	NA	-5349	Oeu056552.1
diff_AJF_vs_DJF_cond1_1455	chr11	8328947	8329191	+	10.5386	NA	Intergenic	NA	-2811	Oeu003242.1
diff_AJF_vs_DJF_cond1_3751	chr16	1272475	1272781	+	10.5342	NA	Intergenic	NA	-4242	Oeu034893.1
diff_AJF_vs_DJF_cond1_3467	chr15	12714407	12714566	+	10.5314	NA	Intergenic	NA	-1312	Oeu010543.1
diff_AJF_vs_DJF_cond1_2101	chr12	743573	743779	+	10.531	NA	intron (Oeu015499.1, intron 2 of 4)	NA	8412	Oeu015499.1
diff_AJF_vs_DJF_cond1_1687	chr11	15480328	15480758	+	10.5295	NA	promoter-TSS (Oeu005887.1)	NA	-953	Oeu005887.1
diff_AJF_vs_DJF_cond1_785	chr10	20176768	20176935	+	10.529	NA	Intergenic	NA	-22837	Oeu052269.1
diff_AJF_vs_DJF_cond1_6161	chr20	6845739	6845932	+	10.5158	NA	Intergenic	NA	-9339	Oeu003040.1
diff_AJF_vs_DJF_cond1_8005	chr6	13676468	13676760	+	10.5103	NA	promoter-TSS (Oeu057012.1)	NA	-989	Oeu057012.1
diff_AJF_vs_DJF_cond1_394	chr1	28124148	28124431	+	10.5093	NA	Intergenic	NA	-3919	Oeu045498.1
diff_AJF_vs_DJF_cond1_3313	chr14	16536617	16536776	+	10.5092	NA	Intergenic	NA	-11781	Oeu062990.1
diff_AJF_vs_DJF_cond1_2668	chr13	6235434	6235583	+	10.5076	NA	Intergenic	NA	23441	Oeu056745.1
diff_AJF_vs_DJF_cond1_1234	chr11	326368	326501	+	10.5063	NA	Intergenic	NA	-9675	Oeu038578.1
diff_AJF_vs_DJF_cond1_1229	chr11	252425	252671	+	10.5009	NA	exon (Oeu038585.1, exon 3 of 6)	NA	552	Oeu038585.1
diff_AJF_vs_DJF_cond1_7289	chr3	17874619	17874764	+	10.496	NA	TTS (Oeu025680.1)	NA	1932	Oeu025680.1
diff_AJF_vs_DJF_cond1_769	chr10	18940141	18940473	+	10.4927	NA	Intergenic	NA	-12277	Oeu023800.3
diff_AJF_vs_DJF_cond1_4212	chr17	7742776	7743024	+	10.4824	NA	Intergenic	NA	-73007	Oeu012760.1
diff_AJF_vs_DJF_cond1_5469	chr19	3541284	3541449	+	10.4818	NA	Intergenic	NA	-4074	Oeu008086.2
diff_AJF_vs_DJF_cond1_6285	chr20	14209619	14209853	+	10.4802	NA	Intergenic	NA	17403	Oeu064665.2
diff_AJF_vs_DJF_cond1_4919	chr17	21110270	21110827	+	10.474	NA	promoter-TSS (Oeu035279.1)	NA	-683	Oeu035279.1
diff_AJF_vs_DJF_cond1_3616	chr15	24632311	24632789	+	10.4732	NA	Intergenic	NA	5267	Oeu060383.1
diff_AJF_vs_DJF_cond1_3823	chr16	5373040	5373377	+	10.4728	NA	intron (Oeu025828.1, intron 5 of 16)	NA	5425	Oeu025828.1
diff_AJF_vs_DJF_cond1_7090	chr3	7705671	7705957	+	10.4699	NA	Intergenic	NA	12219	Oeu027360.1
diff_AJF_vs_DJF_cond1_3193	chr14	9729255	9729543	+	10.4692	NA	exon (Oeu017176.1, exon 6 of 13)	NA	2117	Oeu017176.1
diff_AJF_vs_DJF_cond1_959	chr10	28368741	28368953	+	10.4684	NA	intron (Oeu053500.1, intron 9 of 11)	NA	4623	Oeu053500.1
diff_AJF_vs_DJF_cond1_2540	chr12	29113282	29113531	+	10.4639	NA	exon (Oeu038605.1, exon 1 of 3)	NA	856	Oeu038605.1
diff_AJF_vs_DJF_cond1_1810	chr11	22294231	22294434	+	10.4521	NA	Intergenic	NA	-2667	Oeu021304.1
diff_AJF_vs_DJF_cond1_5226	chr18	20520195	20520552	+	10.4502	NA	Intergenic	NA	2746	Oeu061024.1
diff_AJF_vs_DJF_cond1_5071	chr18	7900069	7900250	+	10.4464	NA	TTS (Oeu047408.1)	NA	3619	Oeu047408.1
diff_AJF_vs_DJF_cond1_6185	chr20	8697500	8697734	+	10.4463	NA	promoter-TSS (Oeu032355.1)	NA	-49	Oeu032355.1
diff_AJF_vs_DJF_cond1_126	chr1	9958972	9959445	+	10.4328	NA	intron (Oeu036883.1, intron 2 of 4)	NA	479	Oeu036883.1
diff_AJF_vs_DJF_cond1_2491	chr12	26175181	26175454	+	10.4272	NA	Intergenic	NA	-49547	Oeu046429.1
diff_AJF_vs_DJF_cond1_1453	chr11	8304529	8304984	+	10.4177	NA	Intergenic	NA	-2449	Oeu003238.1
diff_AJF_vs_DJF_cond1_4775	chr17	16861712	16862009	+	10.417	NA	Intergenic	NA	86842	Oeu015141.1
diff_AJF_vs_DJF_cond1_5075	chr18	8097094	8097294	+	10.4161	NA	Intergenic	NA	2780	Oeu047425.1
diff_AJF_vs_DJF_cond1_6598	chr21	16785321	16785492	+	10.4134	NA	promoter-TSS (Oeu030935.1)	NA	-826	Oeu030935.1
diff_AJF_vs_DJF_cond1_4047	chr16	19078624	19079040	+	10.3974	NA	Intergenic	NA	-14195	Oeu046702.1
diff_AJF_vs_DJF_cond1_3769	chr16	2384137	2384442	+	10.3943	NA	Intergenic	NA	-1951	Oeu006564.1
diff_AJF_vs_DJF_cond1_1639	chr11	13646105	13646787	+	10.3835	NA	Intergenic	NA	-8186	Oeu016620.1
diff_AJF_vs_DJF_cond1_6457	chr21	6629847	6630010	+	10.3574	NA	Intergenic	NA	-16994	Oeu015194.1
diff_AJF_vs_DJF_cond1_2389	chr12	20084245	20084609	+	10.3546	NA	Intergenic	NA	-3937	Oeu048284.1
diff_AJF_vs_DJF_cond1_7889	chr6	6123448	6123948	+	10.3532	NA	Intergenic	NA	3674	Oeu007644.1
diff_AJF_vs_DJF_cond1_3070	chr14	5113807	5114051	+	10.3444	NA	Intergenic	NA	6947	Oeu024548.2
diff_AJF_vs_DJF_cond1_4501	chr17	13117527	13117748	+	10.3436	NA	promoter-TSS (Oeu018467.1)	NA	29	Oeu018467.1
diff_AJF_vs_DJF_cond1_7548	chr4	12889765	12890031	+	10.3429	NA	intron (Oeu008798.1, intron 1 of 1)	NA	646	Oeu008798.1
diff_AJF_vs_DJF_cond1_5155	chr18	15112997	15113196	+	10.3424	NA	exon (Oeu027530.1, exon 1 of 1)	NA	109	Oeu027530.1
diff_AJF_vs_DJF_cond1_8306	chr7	7322822	7322957	+	10.3413	NA	Intergenic	NA	-12966	Oeu046925.1
diff_AJF_vs_DJF_cond1_6640	chr22	1068696	1068866	+	10.3302	NA	Intergenic	NA	-1373	Oeu022625.1
diff_AJF_vs_DJF_cond1_1165	chr10	41866774	41866975	+	10.3298	NA	promoter-TSS (Oeu016125.1)	NA	-470	Oeu016125.1
diff_AJF_vs_DJF_cond1_1201	chr10	44720750	44721109	+	10.3267	NA	Intergenic	NA	-2600	Oeu005490.1
diff_AJF_vs_DJF_cond1_5738	chr2	6411689	6411810	+	10.3256	NA	exon (Oeu033420.1, exon 3 of 4)	NA	1014	Oeu033420.1
diff_AJF_vs_DJF_cond1_4754	chr17	16715203	16715565	+	10.3247	NA	Intergenic	NA	-59634	Oeu015141.1
diff_AJF_vs_DJF_cond1_7510	chr4	10938964	10939199	+	10.3207	NA	Intergenic	NA	-10038	Oeu049037.1
diff_AJF_vs_DJF_cond1_7969	chr6	11410334	11410687	+	10.3203	NA	promoter-TSS (Oeu017240.1)	NA	-393	Oeu017240.1
diff_AJF_vs_DJF_cond1_7884	chr6	5860923	5861228	+	10.3166	NA	Intergenic	NA	14051	Oeu051059.1
diff_AJF_vs_DJF_cond1_321	chr1	24281690	24281951	+	10.3165	NA	promoter-TSS (Oeu039021.1)	NA	-494	Oeu039021.1
diff_AJF_vs_DJF_cond1_4541	chr17	15469314	15469436	+	10.2999	NA	Intergenic	NA	5779	Oeu015132.1
diff_AJF_vs_DJF_cond1_8200	chr6	29551183	29551338	+	10.2919	NA	Intergenic	NA	-1465	Oeu017023.1
diff_AJF_vs_DJF_cond1_8565	chr7	24266287	24266552	+	10.2914	NA	Intergenic	NA	-2182	Oeu026053.1
diff_AJF_vs_DJF_cond1_4317	chr17	8507392	8507560	+	10.2886	NA	Intergenic	NA	27937	Oeu012758.1
diff_AJF_vs_DJF_cond1_1591	chr11	11488826	11489078	+	10.2863	NA	TTS (Oeu056732.1)	NA	1717	Oeu056732.1
diff_AJF_vs_DJF_cond1_909	chr10	26672783	26673069	+	10.2847	NA	promoter-TSS (Oeu039549.1)	NA	-389	Oeu039549.1
diff_AJF_vs_DJF_cond1_877	chr10	25281990	25282295	+	10.2751	NA	Intergenic	NA	-1182	Oeu006500.1
diff_AJF_vs_DJF_cond1_2470	chr12	25111739	25111889	+	10.264	NA	Intergenic	NA	-1094	Oeu048129.1
diff_AJF_vs_DJF_cond1_3136	chr14	7117760	7117993	+	10.264	NA	Intergenic	NA	-1650	Oeu039725.3
diff_AJF_vs_DJF_cond1_988	chr10	29791464	29791757	+	10.2549	NA	Intergenic	NA	7643	Oeu014540.1
diff_AJF_vs_DJF_cond1_5952	chr2	20357424	20358612	+	10.2499	NA	intron (Oeu030556.1, intron 5 of 5)	NA	2918	Oeu030556.1
diff_AJF_vs_DJF_cond1_9161	chr9	14845818	14845957	+	10.2487	NA	Intergenic	NA	-10239	Oeu029557.2
diff_AJF_vs_DJF_cond1_3281	chr14	13564333	13564844	+	10.2407	NA	Intergenic	NA	-8664	Oeu035368.1
diff_AJF_vs_DJF_cond1_2371	chr12	19147582	19147806	+	10.2396	NA	intron (Oeu016017.1, intron 1 of 9)	NA	215	Oeu016017.1
diff_AJF_vs_DJF_cond1_459	chr1	29903858	29904123	+	10.2381	NA	Intergenic	NA	-13771	Oeu018361.1
diff_AJF_vs_DJF_cond1_1249	chr11	499851	500133	+	10.2287	NA	promoter-TSS (Oeu038558.1)	NA	-660	Oeu038558.1
diff_AJF_vs_DJF_cond1_69	chr1	5558454	5558820	+	10.2279	NA	Intergenic	NA	16307	Oeu007399.2
diff_AJF_vs_DJF_cond1_8639	chr8	3279102	3279496	+	10.2217	NA	Intergenic	NA	-8342	Oeu036971.1
diff_AJF_vs_DJF_cond1_2520	chr12	27351403	27351565	+	10.2105	NA	promoter-TSS (Oeu006537.1)	NA	-434	Oeu006537.1
diff_AJF_vs_DJF_cond1_6560	chr21	14624429	14624592	+	10.2104	NA	intron (Oeu061366.1, intron 1 of 2)	NA	175	Oeu061366.1
diff_AJF_vs_DJF_cond1_266	chr1	21333949	21334297	+	10.198	NA	intron (Oeu047973.1, intron 8 of 12)	NA	-18241	Oeu047972.1
diff_AJF_vs_DJF_cond1_2459	chr12	24116863	24117196	+	10.1955	NA	Intergenic	NA	-32609	Oeu037975.2
diff_AJF_vs_DJF_cond1_2375	chr12	19456704	19456970	+	10.1936	NA	Intergenic	NA	5553	Oeu040972.1
diff_AJF_vs_DJF_cond1_2358	chr12	18535988	18536193	+	10.1923	NA	Intergenic	NA	-4455	Oeu030099.2
diff_AJF_vs_DJF_cond1_170	chr1	13521024	13521146	+	10.1907	NA	exon (Oeu008506.1, exon 6 of 6)	NA	1761	Oeu008506.1
diff_AJF_vs_DJF_cond1_4153	chr17	4685910	4686057	+	10.189	NA	Intergenic	NA	-1116	Oeu000318.1
diff_AJF_vs_DJF_cond1_9107	chr9	11829819	11830010	+	10.188	NA	Intergenic	NA	-8799	Oeu051045.1
diff_AJF_vs_DJF_cond1_7518	chr4	12147326	12147807	+	10.1877	NA	Intergenic	NA	22890	Oeu025570.2
diff_AJF_vs_DJF_cond1_2557	chr12	30054069	30054301	+	10.1704	NA	Intergenic	NA	-1561	Oeu008329.1
diff_AJF_vs_DJF_cond1_7656	chr5	1002242	1002546	+	10.1612	NA	Intergenic	NA	-2949	Oeu040417.1
diff_AJF_vs_DJF_cond1_3992	chr16	16256108	16256521	+	10.1585	NA	Intergenic	NA	-6099	Oeu051386.1
diff_AJF_vs_DJF_cond1_482	chr1	30614773	30615025	+	10.1573	NA	Intergenic	NA	-3761	Oeu013450.1
diff_AJF_vs_DJF_cond1_2359	chr12	18541126	18541290	+	10.1551	NA	Intergenic	NA	-2284	Oeu030098.1
diff_AJF_vs_DJF_cond1_885	chr10	25976807	25977079	+	10.147	NA	Intergenic	NA	-1263	Oeu039516.1
diff_AJF_vs_DJF_cond1_1978	chr11	31318894	31319124	+	10.1455	NA	promoter-TSS (Oeu047849.1)	NA	-693	Oeu047849.1
diff_AJF_vs_DJF_cond1_4443	chr17	9493452	9493627	+	10.1447	NA	Intergenic	NA	16222	Oeu013161.1
diff_AJF_vs_DJF_cond1_3423	chr15	7875768	7875933	+	10.1349	NA	Intergenic	NA	-2700	Oeu063176.1
diff_AJF_vs_DJF_cond1_3568	chr15	20948709	20949001	+	10.131	NA	Intergenic	NA	-8076	Oeu013591.1
diff_AJF_vs_DJF_cond1_4838	chr17	17282438	17282680	+	10.1278	NA	Intergenic	NA	65544	Oeu015142.1
diff_AJF_vs_DJF_cond1_6148	chr20	5703191	5703395	+	10.1262	NA	Intergenic	NA	13782	Oeu060374.1
diff_AJF_vs_DJF_cond1_3740	chr16	1042038	1042284	+	10.1249	NA	Intergenic	NA	14418	Oeu034880.2
diff_AJF_vs_DJF_cond1_6110	chr20	3114144	3114328	+	10.1238	NA	Intergenic	NA	-7866	Oeu053684.1
diff_AJF_vs_DJF_cond1_6199	chr20	9782354	9782476	+	10.1225	NA	Intergenic	NA	-9823	Oeu043437.1
diff_AJF_vs_DJF_cond1_5521	chr19	7390348	7390476	+	10.1187	NA	promoter-TSS (Oeu038815.1)	NA	-960	Oeu038815.1
diff_AJF_vs_DJF_cond1_8054	chr6	16614394	16614598	+	10.1171	NA	exon (Oeu050564.1, exon 2 of 4)	NA	465	Oeu050564.1
diff_AJF_vs_DJF_cond1_3127	chr14	6637344	6637497	+	10.112	NA	Intergenic	NA	-1140	Oeu029824.1
diff_AJF_vs_DJF_cond1_1768	chr11	20414597	20414941	+	10.1114	NA	Intergenic	NA	10208	Oeu043525.1
diff_AJF_vs_DJF_cond1_6443	chr21	6001012	6001269	+	10.1064	NA	Intergenic	NA	7944	Oeu015151.1
diff_AJF_vs_DJF_cond1_8478	chr7	17262485	17262771	+	10.1053	NA	Intergenic	NA	-8323	Oeu012583.1
diff_AJF_vs_DJF_cond1_5636	chr19	12098486	12098613	+	10.104	NA	Intergenic	NA	-23734	Oeu049875.1
diff_AJF_vs_DJF_cond1_8712	chr8	9592901	9593386	+	10.0895	NA	intron (Oeu059468.1, intron 5 of 7)	NA	5345	Oeu059468.1
diff_AJF_vs_DJF_cond1_1481	chr11	8718866	8719164	+	10.0885	NA	Intergenic	NA	-7006	Oeu033588.2
diff_AJF_vs_DJF_cond1_6503	chr21	9221136	9221270	+	10.0852	NA	intron (Oeu053937.2, intron 9 of 9)	NA	5514	Oeu053937.2
diff_AJF_vs_DJF_cond1_8798	chr8	16129042	16129326	+	10.084	NA	Intergenic	NA	5949	Oeu048365.1
diff_AJF_vs_DJF_cond1_6894	chr23	6637049	6637336	+	10.0831	NA	Intergenic	NA	-3090	Oeu051267.1
diff_AJF_vs_DJF_cond1_2594	chr13	1377036	1377637	+	10.0764	NA	Intergenic	NA	-2856	Oeu026000.2
diff_AJF_vs_DJF_cond1_3932	chr16	13728910	13729390	+	10.0695	NA	TTS (Oeu005705.1)	NA	476	Oeu005705.1
diff_AJF_vs_DJF_cond1_192	chr1	15316706	15317051	+	10.0665	NA	Intergenic	NA	-5992	Oeu001721.1
diff_AJF_vs_DJF_cond1_762	chr10	18482034	18482246	+	10.0619	NA	Intergenic	NA	2750	Oeu046160.1
diff_AJF_vs_DJF_cond1_3327	chr14	17187843	17188284	+	10.0603	NA	TTS (Oeu035863.2)	NA	519	Oeu035864.1
diff_AJF_vs_DJF_cond1_1582	chr11	11231073	11231433	+	10.0587	NA	Intergenic	NA	5081	Oeu056710.1
diff_AJF_vs_DJF_cond1_4255	chr17	8024892	8025314	+	10.0571	NA	Intergenic	NA	-355210	Oeu012760.1
diff_AJF_vs_DJF_cond1_3967	chr16	15178621	15178916	+	10.0541	NA	Intergenic	NA	21835	Oeu031289.1
diff_AJF_vs_DJF_cond1_3548	chr15	19320983	19321838	+	10.0464	NA	Intergenic	NA	-1170	Oeu004935.1
diff_AJF_vs_DJF_cond1_4703	chr17	16417584	16417919	+	10.0447	NA	Intergenic	NA	-357267	Oeu015141.1
diff_AJF_vs_DJF_cond1_8442	chr7	15574971	15575181	+	10.0446	NA	Intergenic	NA	-13594	Oeu031117.3
diff_AJF_vs_DJF_cond1_4191	chr17	6439128	6439428	+	10.0435	NA	Intergenic	NA	4009	Oeu012855.1
diff_AJF_vs_DJF_cond1_1800	chr11	21987242	21987400	+	10.0326	NA	Intergenic	NA	-11619	Oeu021283.1
diff_AJF_vs_DJF_cond1_5236	chr18	21285153	21285423	+	10.0292	NA	Intergenic	NA	13800	Oeu061081.1
diff_AJF_vs_DJF_cond1_6470	chr21	6961521	6961792	+	10.0274	NA	Intergenic	NA	-5098	Oeu060173.1
diff_AJF_vs_DJF_cond1_4113	chr17	1734941	1735273	+	10.0237	NA	Intergenic	NA	-5724	Oeu054248.1
diff_AJF_vs_DJF_cond1_4039	chr16	18572802	18572945	+	10.0229	NA	Intergenic	NA	-4301	Oeu023621.1
diff_AJF_vs_DJF_cond1_3623	chr15	25024688	25024918	+	10.0226	NA	Intergenic	NA	-12423	Oeu013701.3
diff_AJF_vs_DJF_cond1_8980	chr9	4254482	4254663	+	10.0186	NA	Intergenic	NA	9611	Oeu056119.1
diff_AJF_vs_DJF_cond1_233	chr1	19622882	19623114	+	10.0103	NA	Intergenic	NA	16671	Oeu050958.1
diff_AJF_vs_DJF_cond1_1155	chr10	41208642	41208830	+	10.0094	NA	TTS (Oeu057881.1)	NA	1733	Oeu057881.1
diff_AJF_vs_DJF_cond1_5089	chr18	10720058	10720180	+	10.0068	NA	promoter-TSS (Oeu011555.1)	NA	-407	Oeu011555.1
diff_AJF_vs_DJF_cond1_7770	chr5	14590023	14590348	+	10.0027	NA	Intergenic	NA	-33824	Oeu019389.1
diff_AJF_vs_DJF_cond1_7484	chr4	8314815	8315067	+	10.0015	NA	Intergenic	NA	-5908	Oeu006039.1
diff_AJF_vs_DJF_cond1_8788	chr8	15934912	15935070	+	10.0004	NA	TTS (Oeu024102.2)	NA	-3077	Oeu024101.1
diff_AJF_vs_DJF_cond1_183	chr1	14817868	14818037	+	9.99606	NA	Intergenic	NA	-3013	Oeu022838.1
diff_AJF_vs_DJF_cond1_7020	chr3	2337880	2338085	+	9.99484	NA	Intergenic	NA	-1172	Oeu007952.1
diff_AJF_vs_DJF_cond1_8122	chr6	24017864	24018332	+	9.99198	NA	Intergenic	NA	7488	Oeu057414.1
diff_AJF_vs_DJF_cond1_1379	chr11	5259200	5259695	+	9.99182	NA	exon (Oeu025663.1, exon 3 of 4)	NA	1034	Oeu025663.1
diff_AJF_vs_DJF_cond1_2050	chr11	35461353	35461633	+	9.98322	NA	exon (Oeu028851.1, exon 4 of 5)	NA	648	Oeu028851.1
diff_AJF_vs_DJF_cond1_6570	chr21	15023329	15023599	+	9.98189	NA	Intergenic	NA	-1562	Oeu058455.1
diff_AJF_vs_DJF_cond1_5979	chr2	22007844	22008245	+	9.97551	NA	Intergenic	NA	7036	Oeu013429.1
diff_AJF_vs_DJF_cond1_2066	chr11	36138616	36138853	+	9.97437	NA	Intergenic	NA	9090	Oeu013939.1
diff_AJF_vs_DJF_cond1_5374	chr18	30587852	30588218	+	9.9698	NA	Intergenic	NA	-5752	Oeu016353.1
diff_AJF_vs_DJF_cond1_6922	chr23	8157785	8158118	+	9.96057	NA	Intergenic	NA	-2733	Oeu001561.1
diff_AJF_vs_DJF_cond1_1678	chr11	14941338	14941616	+	9.95384	NA	Intergenic	NA	-3146	Oeu002871.1
diff_AJF_vs_DJF_cond1_4382	chr17	8901841	8901977	+	9.95173	NA	Intergenic	NA	-379375	Oeu013144.1
diff_AJF_vs_DJF_cond1_5505	chr19	6369575	6369813	+	9.94774	NA	Intergenic	NA	20317	Oeu035914.1
diff_AJF_vs_DJF_cond1_9136	chr9	13597131	13597293	+	9.94604	NA	Intergenic	NA	4473	Oeu010109.1
diff_AJF_vs_DJF_cond1_6963	chr23	10858531	10858893	+	9.94291	NA	Intergenic	NA	-1267	Oeu012329.1
diff_AJF_vs_DJF_cond1_6658	chr22	3396198	3396621	+	9.94047	NA	intron (Oeu004751.1, intron 2 of 2)	NA	435	Oeu004751.1
diff_AJF_vs_DJF_cond1_3757	chr16	1793097	1793250	+	9.93926	NA	TTS (Oeu061689.1)	NA	-2813	Oeu061688.1
diff_AJF_vs_DJF_cond1_8973	chr9	4147990	4148300	+	9.93576	NA	TTS (Oeu056114.1)	NA	2562	Oeu056114.1
diff_AJF_vs_DJF_cond1_866	chr10	24625433	24625637	+	9.93437	NA	exon (Oeu047270.2, exon 2 of 7)	NA	445	Oeu047270.2
diff_AJF_vs_DJF_cond1_2778	chr13	15675568	15675924	+	9.92686	NA	Intergenic	NA	-14648	Oeu062308.1
diff_AJF_vs_DJF_cond1_374	chr1	26855761	26856005	+	9.92665	NA	Intergenic	NA	8018	Oeu044062.2
diff_AJF_vs_DJF_cond1_9000	chr9	4793409	4793577	+	9.92626	NA	Intergenic	NA	-10208	Oeu054829.1
diff_AJF_vs_DJF_cond1_1660	chr11	14279390	14279531	+	9.92493	NA	Intergenic	NA	9350	Oeu035553.1
diff_AJF_vs_DJF_cond1_2048	chr11	35425474	35425701	+	9.92361	NA	Intergenic	NA	-30246	Oeu028848.1
diff_AJF_vs_DJF_cond1_6425	chr21	5164598	5164813	+	9.922	NA	Intergenic	NA	35362	Oeu000466.1
diff_AJF_vs_DJF_cond1_1154	chr10	41183104	41183647	+	9.91882	NA	Intergenic	NA	-23628	Oeu057881.1
diff_AJF_vs_DJF_cond1_2422	chr12	21899204	21899473	+	9.91697	NA	Intergenic	NA	-4233	Oeu021745.1
diff_AJF_vs_DJF_cond1_390	chr1	28088770	28088892	+	9.91482	NA	intron (Oeu045495.1, intron 4 of 9)	NA	5800	Oeu045495.1
diff_AJF_vs_DJF_cond1_1369	chr11	4944339	4944542	+	9.91382	NA	Intergenic	NA	10698	Oeu025171.1
diff_AJF_vs_DJF_cond1_8979	chr9	4182784	4183383	+	9.91276	NA	Intergenic	NA	-16661	Oeu056116.2
diff_AJF_vs_DJF_cond1_4849	chr17	17339191	17339703	+	9.91129	NA	Intergenic	NA	122432	Oeu015142.1
diff_AJF_vs_DJF_cond1_2363	chr12	18687270	18687469	+	9.90841	NA	Intergenic	NA	-2495	Oeu009489.1
diff_AJF_vs_DJF_cond1_325	chr1	24397213	24397337	+	9.90653	NA	promoter-TSS (Oeu039034.1)	NA	96	Oeu039034.1
diff_AJF_vs_DJF_cond1_6460	chr21	6662947	6663641	+	9.90645	NA	exon (Oeu015197.1, exon 4 of 6)	NA	1193	Oeu015197.1
diff_AJF_vs_DJF_cond1_598	chr10	6835329	6835658	+	9.90643	NA	Intergenic	NA	-8378	Oeu050372.1
diff_AJF_vs_DJF_cond1_5916	chr2	18032337	18032644	+	9.89164	NA	promoter-TSS (Oeu018733.1)	NA	-533	Oeu018733.1
diff_AJF_vs_DJF_cond1_5247	chr18	22084358	22084583	+	9.88871	NA	Intergenic	NA	8366	Oeu047648.2
diff_AJF_vs_DJF_cond1_7336	chr3	21516464	21516590	+	9.88401	NA	Intergenic	NA	2312	Oeu052949.1
diff_AJF_vs_DJF_cond1_7926	chr6	9562225	9562789	+	9.88297	NA	Intergenic	NA	-5703	Oeu019608.1
diff_AJF_vs_DJF_cond1_8693	chr8	7635861	7636194	+	9.8804	NA	intron (Oeu023257.1, intron 1 of 6)	NA	424	Oeu023257.1
diff_AJF_vs_DJF_cond1_616	chr10	9502468	9502869	+	9.87462	NA	Intergenic	NA	-4613	Oeu000886.1
diff_AJF_vs_DJF_cond1_8796	chr8	16051608	16051803	+	9.87003	NA	Intergenic	NA	-4422	Oeu024092.1
diff_AJF_vs_DJF_cond1_5664	chr19	13219242	13219515	+	9.86161	NA	Intergenic	NA	-4670	Oeu025357.1
diff_AJF_vs_DJF_cond1_3426	chr15	7970582	7970844	+	9.86095	NA	Intergenic	NA	-6677	Oeu063172.1
diff_AJF_vs_DJF_cond1_7782	chr5	15409138	15409313	+	9.85888	NA	promoter-TSS (Oeu045768.1)	NA	-105	Oeu045768.1
diff_AJF_vs_DJF_cond1_8098	chr6	21807483	21807654	+	9.85871	NA	Intergenic	NA	-13165	Oeu057539.1
diff_AJF_vs_DJF_cond1_5349	chr18	29447877	29448001	+	9.8564	NA	intron (Oeu016429.1, intron 4 of 4)	NA	1101	Oeu016429.1
diff_AJF_vs_DJF_cond1_5059	chr18	7510615	7510881	+	9.85602	NA	Intergenic	NA	-1556	Oeu020511.2
diff_AJF_vs_DJF_cond1_1784	chr11	21411241	21411451	+	9.85567	NA	Intergenic	NA	-1663	Oeu021246.1
diff_AJF_vs_DJF_cond1_2465	chr12	24550034	24550466	+	9.85319	NA	Intergenic	NA	-3681	Oeu057654.1
diff_AJF_vs_DJF_cond1_7354	chr3	22573948	22574108	+	9.85219	NA	Intergenic	NA	-32809	Oeu043192.1
diff_AJF_vs_DJF_cond1_2640	chr13	4124336	4124466	+	9.84576	NA	Intergenic	NA	5146	Oeu037944.1
diff_AJF_vs_DJF_cond1_1078	chr10	37178297	37178538	+	9.84478	NA	Intergenic	NA	2607	Oeu027231.1
diff_AJF_vs_DJF_cond1_692	chr10	14060974	14061126	+	9.84262	NA	exon (Oeu015621.1, exon 7 of 8)	NA	1946	Oeu015621.1
diff_AJF_vs_DJF_cond1_4831	chr17	17239806	17240296	+	9.83978	NA	Intergenic	NA	23036	Oeu015142.1
diff_AJF_vs_DJF_cond1_5953	chr2	20359940	20360656	+	9.83585	NA	exon (Oeu030556.1, exon 3 of 6)	NA	638	Oeu030556.1
diff_AJF_vs_DJF_cond1_1050	chr10	35846027	35846158	+	9.83013	NA	Intergenic	NA	-14989	Oeu023200.3
diff_AJF_vs_DJF_cond1_7577	chr4	15567414	15567736	+	9.82798	NA	intron (Oeu008413.1, intron 1 of 10)	NA	139	Oeu008413.1
diff_AJF_vs_DJF_cond1_5118	chr18	12720697	12720960	+	9.82421	NA	intron (Oeu021612.1, intron 2 of 5)	NA	489	Oeu021612.1
diff_AJF_vs_DJF_cond1_766	chr10	18760302	18760663	+	9.81829	NA	intron (Oeu046175.1, intron 2 of 12)	NA	5190	Oeu046175.1
diff_AJF_vs_DJF_cond1_5126	chr18	13131082	13131540	+	9.81782	NA	Intergenic	NA	-19586	Oeu056587.1
diff_AJF_vs_DJF_cond1_2254	chr12	11459850	11460308	+	9.80984	NA	exon (Oeu021999.2, exon 7 of 8)	NA	3894	Oeu021999.2
diff_AJF_vs_DJF_cond1_597	chr10	6834670	6835112	+	9.80935	NA	Intergenic	NA	-7776	Oeu050372.1
diff_AJF_vs_DJF_cond1_2499	chr12	26565982	26566223	+	9.80681	NA	Intergenic	NA	-1934	Oeu010257.1
diff_AJF_vs_DJF_cond1_7970	chr6	11439605	11440582	+	9.80506	NA	Intergenic	NA	-1074	Oeu017243.2
diff_AJF_vs_DJF_cond1_7963	chr6	11082025	11082305	+	9.80178	NA	intron (Oeu049352.1, intron 1 of 3)	NA	559	Oeu049352.1
diff_AJF_vs_DJF_cond1_7426	chr4	3304459	3304731	+	9.8012	NA	intron (Oeu052060.1, intron 1 of 6)	NA	334	Oeu052060.1
diff_AJF_vs_DJF_cond1_1863	chr11	24981193	24981407	+	9.79926	NA	TTS (Oeu006014.1)	NA	2564	Oeu006014.1
diff_AJF_vs_DJF_cond1_6312	chr20	16244096	16244597	+	9.79578	NA	intron (Oeu047463.1, intron 2 of 10)	NA	860	Oeu047463.1
diff_AJF_vs_DJF_cond1_2708	chr13	8752092	8752380	+	9.79536	NA	Intergenic	NA	-5484	Oeu002338.1
diff_AJF_vs_DJF_cond1_4654	chr17	16138194	16138476	+	9.78288	NA	Intergenic	NA	-513589	Oeu015137.1
diff_AJF_vs_DJF_cond1_1598	chr11	11618947	11619270	+	9.78233	NA	intron (Oeu058919.3, intron 20 of 25)	NA	-13763	Oeu058917.1
diff_AJF_vs_DJF_cond1_6323	chr20	16741529	16741729	+	9.78088	NA	Intergenic	NA	-10255	Oeu054107.1
diff_AJF_vs_DJF_cond1_5399	chr19	101808	102078	+	9.78055	NA	Intergenic	NA	18385	Oeu045554.1
diff_AJF_vs_DJF_cond1_910	chr10	26683552	26684104	+	9.77513	NA	Intergenic	NA	-2503	Oeu039550.1
diff_AJF_vs_DJF_cond1_651	chr10	12338359	12338640	+	9.77144	NA	Intergenic	NA	-7632	Oeu011320.1
diff_AJF_vs_DJF_cond1_4035	chr16	18497030	18497343	+	9.75975	NA	intron (Oeu028671.1, intron 1 of 3)	NA	-9387	Oeu028670.1
diff_AJF_vs_DJF_cond1_4021	chr16	18008664	18008808	+	9.75825	NA	Intergenic	NA	4733	Oeu041120.1
diff_AJF_vs_DJF_cond1_5222	chr18	20376696	20377153	+	9.75542	NA	Intergenic	NA	-1769	Oeu061015.4
diff_AJF_vs_DJF_cond1_2021	chr11	33971607	33972135	+	9.75452	NA	promoter-TSS (Oeu039834.1)	NA	83	Oeu039834.1
diff_AJF_vs_DJF_cond1_4276	chr17	8165807	8166156	+	9.7517	NA	Intergenic	NA	-312846	Oeu012759.1
diff_AJF_vs_DJF_cond1_2536	chr12	28489909	28490389	+	9.75159	NA	Intergenic	NA	25655	Oeu038637.1
diff_AJF_vs_DJF_cond1_7261	chr3	16131273	16131453	+	9.75141	NA	promoter-TSS (Oeu024973.1)	NA	9	Oeu024973.1
diff_AJF_vs_DJF_cond1_5731	chr2	6329204	6329426	+	9.7512	NA	Intergenic	NA	-3783	Oeu033431.1
diff_AJF_vs_DJF_cond1_5622	chr19	11980085	11980356	+	9.74866	NA	Intergenic	NA	-142063	Oeu049875.1
diff_AJF_vs_DJF_cond1_425	chr1	28197290	28197626	+	9.72961	NA	Intergenic	NA	-4188	Oeu045504.1
diff_AJF_vs_DJF_cond1_8902	chr8	21093795	21094018	+	9.72927	NA	Intergenic	NA	-13191	Oeu027935.1
diff_AJF_vs_DJF_cond1_4405	chr17	9032448	9032763	+	9.72876	NA	Intergenic	NA	-248679	Oeu013144.1
diff_AJF_vs_DJF_cond1_2124	chr12	3093574	3093712	+	9.72716	NA	promoter-TSS (Oeu013663.1)	NA	-476	Oeu013663.1
diff_AJF_vs_DJF_cond1_1285	chr11	2175166	2175456	+	9.72519	NA	Intergenic	NA	6452	Oeu037071.1
diff_AJF_vs_DJF_cond1_8871	chr8	19275971	19276303	+	9.72239	NA	Intergenic	NA	17151	Oeu044022.2
diff_AJF_vs_DJF_cond1_7694	chr5	5022034	5022168	+	9.71686	NA	Intergenic	NA	-7430	Oeu017904.1
diff_AJF_vs_DJF_cond1_7541	chr4	12556103	12556464	+	9.71383	NA	Intergenic	NA	4765	Oeu005913.1
diff_AJF_vs_DJF_cond1_5109	chr18	12502950	12503273	+	9.70744	NA	Intergenic	NA	21014	Oeu009266.1
diff_AJF_vs_DJF_cond1_972	chr10	28932540	28932722	+	9.70726	NA	Intergenic	NA	-1112	Oeu038399.2
diff_AJF_vs_DJF_cond1_794	chr10	20544878	20545200	+	9.70619	NA	Intergenic	NA	6804	Oeu052285.1
diff_AJF_vs_DJF_cond1_6017	chr2	25731447	25731758	+	9.70528	NA	Intergenic	NA	-2604	Oeu052192.1
diff_AJF_vs_DJF_cond1_6682	chr22	5302464	5302805	+	9.70323	NA	Intergenic	NA	3413	Oeu053999.1
diff_AJF_vs_DJF_cond1_9028	chr9	6743210	6743351	+	9.69835	NA	Intergenic	NA	5016	Oeu033181.1
diff_AJF_vs_DJF_cond1_7652	chr5	904985	905160	+	9.69266	NA	Intergenic	NA	-2435	Oeu040426.1
diff_AJF_vs_DJF_cond1_2142	chr12	4314241	4314527	+	9.69236	NA	Intergenic	NA	-15292	Oeu022181.1
diff_AJF_vs_DJF_cond1_3942	chr16	14240065	14240451	+	9.69162	NA	Intergenic	NA	-2638	Oeu021520.1
diff_AJF_vs_DJF_cond1_3887	chr16	10455462	10455886	+	9.68935	NA	Intergenic	NA	-10839	Oeu029985.1
diff_AJF_vs_DJF_cond1_5165	chr18	17320330	17320704	+	9.68794	NA	Intergenic	NA	5826	Oeu028383.1
diff_AJF_vs_DJF_cond1_8989	chr9	4513565	4513758	+	9.68489	NA	Intergenic	NA	2400	Oeu054810.1
diff_AJF_vs_DJF_cond1_6155	chr20	6012617	6012752	+	9.67988	NA	Intergenic	NA	21912	Oeu060363.1
diff_AJF_vs_DJF_cond1_1425	chr11	7148424	7148547	+	9.67968	NA	intron (Oeu023070.1, intron 1 of 3)	NA	4172	Oeu023070.1
diff_AJF_vs_DJF_cond1_2575	chr12	31023642	31023892	+	9.67579	NA	Intergenic	NA	9056	Oeu057171.2
diff_AJF_vs_DJF_cond1_8737	chr8	12592312	12592484	+	9.67178	NA	TTS (Oeu059912.1)	NA	2408	Oeu059912.1
diff_AJF_vs_DJF_cond1_6119	chr20	3431526	3431851	+	9.67119	NA	exon (Oeu023388.1, exon 2 of 2)	NA	1795	Oeu023388.1
diff_AJF_vs_DJF_cond1_6516	chr21	10530071	10530371	+	9.66782	NA	Intergenic	NA	1902	Oeu012151.1
diff_AJF_vs_DJF_cond1_2512	chr12	27213429	27213925	+	9.66757	NA	promoter-TSS (Oeu006527.1)	NA	-36	Oeu006527.1
diff_AJF_vs_DJF_cond1_9157	chr9	14694619	14694937	+	9.66134	NA	Intergenic	NA	-1929	Oeu045044.1
diff_AJF_vs_DJF_cond1_3744	chr16	1091444	1091744	+	9.66034	NA	Intergenic	NA	-51696	Oeu034881.1
diff_AJF_vs_DJF_cond1_5728	chr2	6242527	6242696	+	9.65771	NA	Intergenic	NA	14210	Oeu033436.1
diff_AJF_vs_DJF_cond1_8542	chr7	22404830	22405147	+	9.65359	NA	Intergenic	NA	-4167	Oeu013474.1
diff_AJF_vs_DJF_cond1_5762	chr2	6908482	6908863	+	9.65267	NA	Intergenic	NA	-15631	Oeu033388.1
diff_AJF_vs_DJF_cond1_6154	chr20	5911794	5911940	+	9.65036	NA	Intergenic	NA	37210	Oeu060369.1
diff_AJF_vs_DJF_cond1_2376	chr12	19465551	19465827	+	9.64957	NA	intron (Oeu040973.1, intron 1 of 2)	NA	623	Oeu040973.1
diff_AJF_vs_DJF_cond1_6502	chr21	9096698	9096897	+	9.64548	NA	Intergenic	NA	-1469	Oeu053927.1
diff_AJF_vs_DJF_cond1_1592	chr11	11494211	11494586	+	9.64239	NA	Intergenic	NA	-3729	Oeu056732.1
diff_AJF_vs_DJF_cond1_2976	chr14	1966778	1967160	+	9.64175	NA	promoter-TSS (Oeu046029.1)	NA	-211	Oeu046029.1
diff_AJF_vs_DJF_cond1_8750	chr8	13806942	13807254	+	9.6413	NA	Intergenic	NA	5266	Oeu022147.1
diff_AJF_vs_DJF_cond1_7231	chr3	14527073	14527300	+	9.63688	NA	Intergenic	NA	6561	Oeu033950.1
diff_AJF_vs_DJF_cond1_4435	chr17	9253286	9253521	+	9.63504	NA	Intergenic	NA	-27881	Oeu013144.1
diff_AJF_vs_DJF_cond1_6231	chr20	11796166	11796429	+	9.63154	NA	TTS (Oeu041019.1)	NA	575	Oeu041019.1
diff_AJF_vs_DJF_cond1_685	chr10	13459956	13460219	+	9.62908	NA	Intergenic	NA	2396	Oeu046227.1
diff_AJF_vs_DJF_cond1_4400	chr17	8983554	8983772	+	9.6253	NA	Intergenic	NA	-297621	Oeu013144.1
diff_AJF_vs_DJF_cond1_1282	chr11	2019273	2019526	+	9.62366	NA	Intergenic	NA	-6512	Oeu037057.1
diff_AJF_vs_DJF_cond1_3541	chr15	19235528	19235683	+	9.62358	NA	exon (Oeu004926.1, exon 2 of 10)	NA	572	Oeu004926.1
diff_AJF_vs_DJF_cond1_4418	chr17	9142576	9142713	+	9.62333	NA	Intergenic	NA	-138640	Oeu013144.1
diff_AJF_vs_DJF_cond1_3028	chr14	3791312	3791526	+	9.62254	NA	Intergenic	NA	-1750	Oeu009588.1
diff_AJF_vs_DJF_cond1_6998	chr3	713739	714003	+	9.6188	NA	Intergenic	NA	4566	Oeu004824.1
diff_AJF_vs_DJF_cond1_8745	chr8	13600096	13600719	+	9.61616	NA	Intergenic	NA	-2153	Oeu026213.2
diff_AJF_vs_DJF_cond1_6536	chr21	12823429	12823707	+	9.61308	NA	Intergenic	NA	-4498	Oeu052881.1
diff_AJF_vs_DJF_cond1_9060	chr9	8187486	8187629	+	9.61146	NA	Intergenic	NA	-8542	Oeu059340.1
diff_AJF_vs_DJF_cond1_4842	chr17	17296957	17297471	+	9.60441	NA	Intergenic	NA	80199	Oeu015142.1
diff_AJF_vs_DJF_cond1_3141	chr14	7505867	7506144	+	9.6042	NA	Intergenic	NA	11178	Oeu063191.1
diff_AJF_vs_DJF_cond1_6889	chr23	6488906	6489284	+	9.60393	NA	intron (Oeu051259.1, intron 1 of 2)	NA	2207	Oeu051259.1
diff_AJF_vs_DJF_cond1_215	chr1	17514299	17514608	+	9.60367	NA	intron (Oeu062806.1, intron 2 of 2)	NA	555	Oeu062806.1
diff_AJF_vs_DJF_cond1_7299	chr3	18568542	18568767	+	9.60151	NA	intron (Oeu003703.1, intron 4 of 15)	NA	6373	Oeu003703.1
diff_AJF_vs_DJF_cond1_8912	chr9	296560	296722	+	9.60117	NA	Intergenic	NA	-2921	Oeu055160.1
diff_AJF_vs_DJF_cond1_184	chr1	15085813	15086209	+	9.59721	NA	promoter-TSS (Oeu001700.1)	NA	-44	Oeu001700.1
diff_AJF_vs_DJF_cond1_7334	chr3	21506960	21507249	+	9.5908	NA	Intergenic	NA	-4916	Oeu052950.1
diff_AJF_vs_DJF_cond1_455	chr1	29390062	29390570	+	9.59027	NA	intron (Oeu013469.1, intron 1 of 5)	NA	17378	Oeu013469.1
diff_AJF_vs_DJF_cond1_475	chr1	30233673	30234024	+	9.58628	NA	promoter-TSS (Oeu051601.1)	NA	-637	Oeu051601.1
diff_AJF_vs_DJF_cond1_8875	chr8	19331750	19331899	+	9.58195	NA	Intergenic	NA	-11628	Oeu044019.1
diff_AJF_vs_DJF_cond1_7352	chr3	22265182	22265336	+	9.57641	NA	Intergenic	NA	8909	Oeu063678.1
diff_AJF_vs_DJF_cond1_1377	chr11	5178612	5179181	+	9.57154	NA	Intergenic	NA	2403	Oeu011629.1
diff_AJF_vs_DJF_cond1_3681	chr15	29506661	29506819	+	9.57116	NA	intron (Oeu037908.1, intron 7 of 9)	NA	7420	Oeu037908.1
diff_AJF_vs_DJF_cond1_880	chr10	25337079	25337203	+	9.56814	NA	intron (Oeu006495.1, intron 3 of 4)	NA	954	Oeu006495.1
diff_AJF_vs_DJF_cond1_4499	chr17	13105864	13106235	+	9.56434	NA	Intergenic	NA	-1734	Oeu018465.1
diff_AJF_vs_DJF_cond1_1403	chr11	6488077	6488213	+	9.56221	NA	intron (Oeu014955.1, intron 4 of 5)	NA	2397	Oeu014955.1
diff_AJF_vs_DJF_cond1_6565	chr21	15009553	15009791	+	9.55831	NA	TTS (Oeu058457.1)	NA	5319	Oeu058457.1
diff_AJF_vs_DJF_cond1_5351	chr18	29578942	29579243	+	9.55466	NA	TTS (Oeu016423.1)	NA	4119	Oeu016423.1
diff_AJF_vs_DJF_cond1_4975	chr18	1161888	1162099	+	9.55408	NA	Intergenic	NA	8804	Oeu011237.1
diff_AJF_vs_DJF_cond1_4118	chr17	2401993	2402433	+	9.55341	NA	intron (Oeu021116.1, intron 8 of 14)	NA	4779	Oeu021116.1
diff_AJF_vs_DJF_cond1_2762	chr13	14440036	14440369	+	9.55181	NA	promoter-TSS (Oeu057238.1)	NA	-543	Oeu057238.1
diff_AJF_vs_DJF_cond1_3382	chr15	5467202	5467408	+	9.55145	NA	Intergenic	NA	6007	Oeu007898.1
diff_AJF_vs_DJF_cond1_8579	chr7	25498343	25498509	+	9.5514	NA	Intergenic	NA	30660	Oeu047052.3
diff_AJF_vs_DJF_cond1_6111	chr20	3115021	3115237	+	9.54512	NA	Intergenic	NA	-8759	Oeu053684.1
diff_AJF_vs_DJF_cond1_324	chr1	24390338	24390552	+	9.54301	NA	Intergenic	NA	-2425	Oeu039033.2
diff_AJF_vs_DJF_cond1_2041	chr11	34891500	34891653	+	9.54261	NA	Intergenic	NA	11522	Oeu028818.1
diff_AJF_vs_DJF_cond1_5793	chr2	8837119	8837238	+	9.53556	NA	Intergenic	NA	11000	Oeu033676.1
diff_AJF_vs_DJF_cond1_7311	chr3	19175343	19175813	+	9.53531	NA	Intergenic	NA	-14508	Oeu009678.2
diff_AJF_vs_DJF_cond1_5087	chr18	10115025	10115383	+	9.53473	NA	Intergenic	NA	-15880	Oeu012956.1
diff_AJF_vs_DJF_cond1_2402	chr12	20809213	20809347	+	9.53321	NA	Intergenic	NA	-8188	Oeu054427.1
diff_AJF_vs_DJF_cond1_3470	chr15	13326765	13326930	+	9.52718	NA	Intergenic	NA	19937	Oeu025081.1
diff_AJF_vs_DJF_cond1_6833	chr23	3080553	3081022	+	9.52422	NA	Intergenic	NA	-12955	Oeu041169.1
diff_AJF_vs_DJF_cond1_6623	chr21	18190647	18190902	+	9.52009	NA	Intergenic	NA	2642	Oeu020063.1
diff_AJF_vs_DJF_cond1_466	chr1	29958948	29959086	+	9.51994	NA	Intergenic	NA	-5671	Oeu018365.1
diff_AJF_vs_DJF_cond1_1546	chr11	10426398	10426634	+	9.51764	NA	Intergenic	NA	-3451	Oeu055112.1
diff_AJF_vs_DJF_cond1_3247	chr14	12049010	12049316	+	9.51168	NA	promoter-TSS (Oeu049317.1)	NA	-906	Oeu049317.1
diff_AJF_vs_DJF_cond1_8458	chr7	16293968	16294189	+	9.51073	NA	Intergenic	NA	-13813	Oeu041238.1
diff_AJF_vs_DJF_cond1_7997	chr6	13436606	13436896	+	9.5098	NA	Intergenic	NA	7296	Oeu057029.1
diff_AJF_vs_DJF_cond1_4334	chr17	8564783	8564956	+	9.509	NA	Intergenic	NA	85330	Oeu012758.1
diff_AJF_vs_DJF_cond1_9141	chr9	13704588	13704849	+	9.4994	NA	Intergenic	NA	12317	Oeu006207.1
diff_AJF_vs_DJF_cond1_2012	chr11	33451804	33452018	+	9.49704	NA	Intergenic	NA	20107	Oeu009641.1
diff_AJF_vs_DJF_cond1_6423	chr21	5119078	5119424	+	9.49399	NA	Intergenic	NA	-13581	Oeu000464.1
diff_AJF_vs_DJF_cond1_1879	chr11	26091044	26091280	+	9.4939	NA	Intergenic	NA	19656	Oeu033013.1
diff_AJF_vs_DJF_cond1_1362	chr11	4741847	4742556	+	9.49256	NA	exon (Oeu002912.6, exon 5 of 17)	NA	1031	Oeu002912.6
diff_AJF_vs_DJF_cond1_1692	chr11	15735003	15735338	+	9.49231	NA	promoter-TSS (Oeu022107.1)	NA	-800	Oeu022107.1
diff_AJF_vs_DJF_cond1_6059	chr20	313912	314035	+	9.48839	NA	promoter-TSS (Oeu049166.1)	NA	-528	Oeu049166.1
diff_AJF_vs_DJF_cond1_882	chr10	25344546	25345338	+	9.48496	NA	Intergenic	NA	2970	Oeu006493.1
diff_AJF_vs_DJF_cond1_19	chr1	1250061	1250361	+	9.48215	NA	intron (Oeu024677.1, intron 5 of 7)	NA	1698	Oeu024677.1
diff_AJF_vs_DJF_cond1_2939	chr14	247742	247958	+	9.47984	NA	Intergenic	NA	2708	Oeu028501.1
diff_AJF_vs_DJF_cond1_5514	chr19	6938230	6938699	+	9.47697	NA	promoter-TSS (Oeu000797.1)	NA	-152	Oeu000797.1
diff_AJF_vs_DJF_cond1_1583	chr11	11291126	11291398	+	9.47194	NA	TTS (Oeu056715.1)	NA	535	Oeu056715.1
diff_AJF_vs_DJF_cond1_3569	chr15	20966714	20966950	+	9.46541	NA	Intergenic	NA	9901	Oeu013591.1
diff_AJF_vs_DJF_cond1_6732	chr22	10727745	10727898	+	9.46385	NA	Intergenic	NA	-25433	Oeu008649.1
diff_AJF_vs_DJF_cond1_1867	chr11	25044828	25045121	+	9.46216	NA	intron (Oeu006008.1, intron 2 of 6)	NA	467	Oeu006008.1
diff_AJF_vs_DJF_cond1_3469	chr15	13087597	13087850	+	9.46176	NA	promoter-TSS (Oeu025073.1)	NA	-991	Oeu025073.1
diff_AJF_vs_DJF_cond1_6838	chr23	3503172	3503482	+	9.4516	NA	Intergenic	NA	-3784	Oeu041190.1
diff_AJF_vs_DJF_cond1_5630	chr19	12045114	12045292	+	9.44987	NA	Intergenic	NA	-77080	Oeu049875.1
diff_AJF_vs_DJF_cond1_8207	chr7	73401	73785	+	9.44962	NA	exon (Oeu063352.1, exon 5 of 5)	NA	1723	Oeu063352.1
diff_AJF_vs_DJF_cond1_7066	chr3	6587293	6587643	+	9.448	NA	promoter-TSS (Oeu013042.2)	NA	-698	Oeu013042.2
diff_AJF_vs_DJF_cond1_7536	chr4	12376320	12376557	+	9.44757	NA	Intergenic	NA	-2339	Oeu005898.2
diff_AJF_vs_DJF_cond1_2603	chr13	1738467	1739223	+	9.44621	NA	Intergenic	NA	-3771	Oeu040935.1
diff_AJF_vs_DJF_cond1_3260	chr14	12799546	12799742	+	9.44443	NA	Intergenic	NA	6611	Oeu050223.1
diff_AJF_vs_DJF_cond1_4836	chr17	17272201	17272360	+	9.4444	NA	Intergenic	NA	55265	Oeu015142.1
diff_AJF_vs_DJF_cond1_3676	chr15	28978361	28978682	+	9.43864	NA	intron (Oeu010571.1, intron 3 of 12)	NA	707	Oeu010571.1
diff_AJF_vs_DJF_cond1_5546	chr19	8325895	8326073	+	9.43658	NA	TTS (Oeu060309.1)	NA	5134	Oeu060309.1
diff_AJF_vs_DJF_cond1_7145	chr3	10332071	10332191	+	9.43599	NA	Intergenic	NA	-2396	Oeu042958.1
diff_AJF_vs_DJF_cond1_7424	chr4	3280518	3280707	+	9.43598	NA	TTS (Oeu052057.1)	NA	-12632	Oeu052058.1
diff_AJF_vs_DJF_cond1_2791	chr13	17233359	17233740	+	9.43484	NA	Intergenic	NA	-2442	Oeu029479.1
diff_AJF_vs_DJF_cond1_6228	chr20	11636536	11636768	+	9.43295	NA	Intergenic	NA	-1348	Oeu041027.1
diff_AJF_vs_DJF_cond1_3925	chr16	13429012	13429227	+	9.42608	NA	Intergenic	NA	-1176	Oeu011197.1
diff_AJF_vs_DJF_cond1_900	chr10	26154705	26155028	+	9.41972	NA	exon (Oeu039520.1, exon 3 of 3)	NA	380	Oeu039520.1
diff_AJF_vs_DJF_cond1_7290	chr3	17879408	17879666	+	9.41967	NA	Intergenic	NA	-1638	Oeu025681.1
diff_AJF_vs_DJF_cond1_7121	chr3	9298282	9298890	+	9.41869	NA	Intergenic	NA	-25558	Oeu041515.1
diff_AJF_vs_DJF_cond1_1508	chr11	9571194	9571376	+	9.41548	NA	Intergenic	NA	-25430	Oeu025698.1
diff_AJF_vs_DJF_cond1_1114	chr10	39157555	39157781	+	9.41517	NA	TTS (Oeu014370.1)	NA	2933	Oeu014370.1
diff_AJF_vs_DJF_cond1_2962	chr14	1744523	1744820	+	9.41295	NA	Intergenic	NA	-3012	Oeu046009.1
diff_AJF_vs_DJF_cond1_7399	chr4	1900210	1900450	+	9.40975	NA	Intergenic	NA	-1011	Oeu054146.1
diff_AJF_vs_DJF_cond1_8611	chr8	328785	328968	+	9.39923	NA	intron (Oeu062956.1, intron 1 of 2)	NA	287	Oeu062956.1
diff_AJF_vs_DJF_cond1_793	chr10	20521392	20521608	+	9.39879	NA	promoter-TSS (Oeu052284.1)	NA	-993	Oeu052284.1
[truncated: 39,053 more rows]
[truncated: 8 more columns]
